# Supplementary material for: Genome-wide investigation of mRNA lifetime determinants in Escherichia coli cells cultured at different growth rates
Source: BMC Genomics. 2015 Apr 9;16(1):275. doi: 10.1186/s12864-015-1482-8 (PMC4421995; doi:10.1186/s12864-015-1482-8)
Supplement: Additional file 2: Table S1. — Protein concentrations at four growth rates. [file 12864_2015_1482_MOESM2_ESM.xlsx]

## Sheet: prot
Table S1. Protein concentrations for four growth rates.
	[Proteins] in µg /g dry cell weight
Symbol of the coding gene	µ=0.1 h-1	µ=0.1 h-1	µ=0.4 h-1	µ=0.63 h-1
thrA	772.616	1635.32	2026.21	2837.7
thrB	154.137	178.811	220.714	304.556
thrC	484.767	770.218	970.558	1471.72
talB	1648.29	2002.54	2035.1	2144.37
dnaK	3447.12	3807.98	3705.08	4367.52
dnaJ	85.7608	100.607	91.529	94.9444
rpsT	1312.04	1540.55	2165.67	2380.32
ribF	41.1621	45.7205	37.7662	38.7676
ileS	398.837	491.405	502.159	522.771
dapB	31.237	33.5094	35.6527	67.4888
carB	542.945	811.127	1202.59	2060.41
surA	152.914	115.024	109.646	124.676
lptD	341.075	311.37	261.058	298.26
rapA	17.3212	18.9657	21.2328	25.8486
leuC	1918.02	2569.41	2137.06	2141.57
leuA	1055.7	1064.15	738.192	755.086
ilvH	196.277	205.234	195.098	200.488
rsmH	36.7706	36.5004	37.8015	41.1378
murE	12.2516	14.2986	16.1457	18.105
lpxC	35.588	25.2706	22.5138	26.1811
secA	340.253	341.328	329.552	310.777
yacF	26.9788	25.7715	23.1279	27.5442
guaC	76.312	113.449	134.205	183.661
aceE	1975.34	2099.93	2281.9	2482.36
aceF	1685.52	1690.04	1644.96	1903.82
lpd	2139.66	2529.13	2250.9	2100.62
acnB	6892.63	7252.24	5166.48	3693.93
cueO	28.4792	26.4764	31.9918	44.6197
gcd	6.59349	3.67311	5.96272	9.03295
can	84.1845	78.5574	76.8334	101.436
yadG	29.7044	30.1911	26.3118	21.6478
panC	188.843	172.602	159.163	179.177
panB	289.07	291.084	276.89	246.912
dksA	88.3162	90.4081	103.187	92.1071
hemL	316.442	347.075	332.071	345.433
erpA	91.0997	140.697	156.69	176.876
mtn	82.745	78.4718	82.7772	90.3313
degP	722.555	475.065	356.062	338.762
dapD	608.062	724.693	804.355	1366.26
map	59.1017	57.1568	65.6924	77.1035
rpsB	1680.4	2233.45	2658.54	3343.21
tsf	1625.78	1986.71	2334.83	2915.77
pyrH	81.9559	103.878	118.296	129.554
frr	69.845	68.4375	76.2906	99.2047
bamA	805.975	750.54	623.723	633.183
skp	696.46	702.564	695.022	745.582
fabZ	184.669	202.38	233.756	246.013
accA	250.152	231.647	220.858	261.712
proS	410.435	508.789	521.516	633.918
metQ	5256.55	4144.7	3397.08	3161.2
metN	75.482	75.0308	69.9936	64.8887
lpcA	235.041	191.957	170.264	156.074
pepD	456.376	524.837	494.185	423.325
gpt	52.3195	77.8079	90.0138	103.41
proB	59.897	73.1904	65.3088	65.305
yagU	38.8305	58.4324	71.312	113.407
frmA	43.4826	41.1725	36.5879	38.0482
proC	322.015	283.335	265.747	236.091
yaiE	47.621	24.8979	26.9594	19.8788
tgt	8.08819	10.4859	13.316	22.2747
yajC	880.541	899.563	721.302	676.215
secD	229.93	272.39	241.926	246.577
secF	48.5901	57.6025	54.517	52.7586
tsx	67.2729	60.3036	55.5035	58.6761
ribE	87.8078	117.876	116.569	114.939
nusB	80.4213	92.4745	99.0353	96.3726
yajO	35.9082	17.0499	12.3493	11.2995
dxs	49.9914	45.7898	40.9951	34.348
thiI	84.154	124.851	135.294	177.382
yajQ	373.273	323.956	390.647	396.084
cyoB	642.852	702.04	1003.5	1124.44
cyoA	105.972	119.383	141.985	152.596
tig	1877.62	2518.77	2753.05	3251.8
clpP	187.25	182.297	172.379	156.118
clpX	163.097	205.319	215.197	225.64
lon	310.854	346.618	352.425	394.841
hupB	806.546	712.27	594.534	503.538
ppiD	437.461	488.399	390.956	332.786
acrA	495.733	532.861	440.767	487.204
apt	56.0064	73.4749	79.8462	100.575
ybaB	68.1719	76.6937	84.076	86.7995
htpG	467.494	529.008	512.034	561.244
adk	559.046	568.449	563.229	721.398
ushA	88.7979	69.2027	73.1435	58.4355
ybaK	9.84926	16.082	16.2467	15.8681
copA	2.54488	2.31629	2.89205	2.74551
allR	14.7098	18.5877	18.9584	21.5072
purE	88.0738	131.86	174.725	245.663
ppiB	213.058	213.679	230.619	263.722
cysS	137.003	130.428	132.463	151.524
folD	116.107	130.728	149.546	160.65
nfsB	241.132	274.169	293.326	359.398
fepA	10.2096	12.0967	11.4632	30.4217
ybdH	45.0972	42.0279	46.0083	27.6624
ybdL	35.4015	30.7391	24.1864	19.9716
uspG	473.005	391.445	454.019	352.209
cspE	393.205	473.084	560.263	656.389
lipA	42.3003	50.0325	45.2308	39.2176
ybeD	25.6966	27.61	27.585	25.3054
dacA	168.236	223.989	221.266	266.592
rlpA	28.3458	26.4672	30.7366	29.4973
leuS	488.896	558.158	599.131	695.061
gltI	239.163	157.65	138.609	78.6847
ybeZ	87.6542	92.6534	90.4753	89.6113
miaB	26.384	40.8078	52.8522	57.9001
asnB	40.4056	66.6227	67.0732	68.5417
nagD	37.2106	33.0154	31.9356	34.0936
nagB	106.906	96.0049	76.4646	60.1917
nagE	586.918	481.06	322.87	197.327
glnS	237.103	249.05	292.403	304.368
fur	181.139	136.409	117.866	119.794
fldA	113.357	92.5837	92.1701	118.366
seqA	96.8612	91.9743	89.3076	94.6609
pgm	989.355	880.874	787.238	721.226
ybgI	124.514	108.585	95.4676	79.5265
gltA	11576.2	9174.9	5467.73	2745.25
sdhD	1713.45	1385.49	1000.4	623.791
sdhA	3312.21	3123.61	2089.79	1321.42
sdhB	2537.01	2363.12	1505.9	867.279
cydA	550.717	440.606	350.504	274.413
tolB	237.538	231.196	241.184	268.898
pal	2323.17	4107.56	4076.15	4196.56
ybgF	81.6693	68.5914	98.8489	124.867
aroG	338.894	467.06	629.521	979.452
gpmA	2059.04	1692.21	1587.15	1496.44
galM	196.165	215.891	204.707	189.581
galK	156.837	127.284	105.38	100.713
modA	26.3332	44.5531	63.9305	28.5443
modC	29.5119	80.8375	70.0001	54.311
ybhC	69.6999	88.6467	77.5191	80.1344
moaC	13.9158	16.7503	16.04	22.227
ybiC	90.719	136.327	130.28	108.897
glnH	8.39848	8.50447	8.09716	9.50308
ompX	254.384	274.316	330.966	636.466
ybiS	169.473	192.752	202.951	225.608
moeA	92.651	78.0172	71.6665	80.5113
rimO	17.7836	28.5234	32.4762	39.9345
dacC	191.319	136.535	98.8376	77.6
potF	272.442	152.969	123.668	104.471
artJ	209.493	225.523	180.801	194.495
ltaE	19.0768	20.1447	17.2608	15.7472
poxB	94.8061	38.1627	27.5365	38.2669
infA	137.028	142.743	174.368	231.613
lrp	673.077	564.155	539.237	534.928
serS	286.075	361.985	355.538	343.635
pflA	36.2761	27.0845	27.3748	27.8616
pflB	1541.83	1642.61	1710.49	1545.42
serC	1119.96	1466.69	1578.18	2318.9
aroA	71.6446	96.8074	118.856	179.782
cmk	24.9619	19.6946	20.8814	25.1227
ihfB	219.822	155.298	151.317	129.932
msbA	59.5618	83.987	81.332	84.6569
kdsB	30.9042	34.6926	36.0032	47.299
mukB	56.3325	60.0572	55.067	50.2877
ycbL	253.474	177.323	177.342	197.252
aspC	1603.8	2082.69	1847.11	1605.53
asnS	860.708	1028.5	977.726	1179.5
pncB	32.4432	40.7518	39.1439	38.6795
pepN	460.251	400.831	336.729	272.063
ycbX	22.0298	21.4194	15.7415	14.2622
fabA	873.429	767.485	729.24	675.536
yccF	27.8122	37.7398	39.9029	40.0125
wrbA	462.593	195.213	155.326	170.515
putP	31.8865	24.9939	19.4106	22.721
efeO	42.3665	56.7331	64.4782	102.188
ghrA	37.4136	39.2546	36.5676	34.8116
opgG	222.304	222.657	222.176	237.07
opgH	29.2379	30.2287	33.573	28.3043
solA	27.4459	24.56	22.9726	30.842
pyrC	155.913	168.58	185.212	307.965
yceH	31.8931	25.6342	28.049	24.8275
rne	353.243	381.957	398.609	371.219
yceF	46.38	31.6773	29.3993	29.1289
yceD	48.7578	60.9691	70.5335	74.5597
rpmF	177.676	207.843	347.118	171.285
fabH	84.793	79.9691	75.3564	83.8124
fabD	262.009	231.017	262.149	285.748
fabG	728.077	714.687	770.469	955.811
fabF	87.2969	99.0655	110.276	123.429
fhuE	120.177	160.431	137.736	299.919
ycfM	29.457	25.5473	26.5237	24.9243
ndh	36.1783	31.7822	38.1163	43.7868
mfd	80.6236	95.719	104.616	121.023
cobB	22.3926	22.4833	21.3722	16.4208
phoP	191.888	217.579	208.281	157.352
purB	363.969	460.747	531.986	752.156
hflD	5.86711	8.08535	6.99789	6.29201
icd	4634.62	5068.38	4436.38	4136.58
minE	31.5777	25.2437	23.8251	20.7753
minD	602.36	477.397	382.194	322.863
ychF	98.8165	116.228	132.022	151.273
pth	2.69872	2.99062	2.81865	4.11417
prs	532.28	578.859	556.477	629.778
lolB	13.7322	17.0006	21.3917	17.0704
kdsA	428.543	416.444	427.284	457.863
ychN	148.149	88.9539	73.9922	62.0823
purU	103.042	136.17	158.081	252.487
galU	364.716	265.146	270.831	304.464
hns	3008.48	2596.23	2390.38	1811.58
adhE	2156.1	2740.04	3586.51	2230.68
cls	41.1325	44.9395	36.4704	37.9768
trpC	44.762	54.0209	63.246	90.6983
trpD	31.8239	36.4016	43.4307	58.2381
trpE	64.3188	80.6872	96.6024	125.403
sohB	17.1166	22.2831	23.2348	19.2172
topA	33.5407	33.9163	35.5427	37.11
cysB	44.7958	48.9785	52.9294	57.0076
pyrF	15.5749	20.0939	21.9447	32.7379
yciT	12.8209	12.6874	9.9141	8.0894
rnb	123.459	176.022	196.644	320.958
fabI	1546.8	1468.53	1463.9	1970.31
pspA	110.624	96.3426	88.6827	50.0135
tyrR	42.0885	40.7882	34.9623	35.8146
tpx	3149.59	2928	2489.33	1918.16
uspE	108.226	75.4376	107.289	128.195
fnr	182.998	180.164	142.824	243.066
ldhA	155.719	124.048	111.056	94.2024
ydcF	24.4223	15.9338	11.7624	9.09638
aldA	5274.34	3663.8	1658.32	654.312
trg	531.43	1285.97	1005.49	429.74
maeA	134.525	167.638	180.504	152.888
osmC	397.072	94.1251	76.6391	81.0632
dcp	65.3333	53.5982	50.2551	46.706
ydfG	265.128	266.822	247.201	249.75
pntB	849.486	1094.92	1066.27	1352.62
fumA	608.355	788.667	624.657	304.969
hdhA	118.245	66.8274	64.3062	65.1504
gst	206.313	161.318	143.472	105.38
tyrS	212.648	196.031	200.172	239.797
pdxH	14.4646	16.2089	14.8928	15.7615
grxD	161.563	135.362	160.009	191.552
purR	170.567	169.057	147.058	140.998
ribC	48.2227	54.9731	63.1621	63.88
pykF	1145.29	1394.49	1772.99	1901.23
ydiJ	111.699	137.49	134.364	147.077
aroD	39.3196	31.5637	29.937	25.0867
ppsA	589.529	454.113	289.409	322.705
ppsR	11.9268	9.39619	8.6247	8.65176
btuE	59.7723	33.2576	32.6992	28.7307
ihfA	719.243	511.897	491.997	432.281
pheT	412.962	495.269	496.528	643.638
pheS	274.953	316.369	307.123	384.159
rplT	755.888	982.769	1137.57	1347.18
infC	274.801	274.677	288.273	309.649
thrS	423.961	442.287	459.938	455.134
yniC	34.6495	39.4127	35.4042	32.1796
ydjN	255.47	442.131	431.207	675.529
nadE	125.615	105.496	117.341	130.864
xthA	36.1802	34.951	33.869	38.0762
gdhA	1252.02	2317.8	2813.19	2818.26
selD	131.374	138.278	129.935	105.83
ydjA	182.151	187.98	191.892	135.505
gapA	4561.99	6081	7336.53	8270.01
mipA	56.2147	82.7936	73.8496	103.157
cspC	471.655	559.786	637.16	617.834
kdgR	72.1868	63.4394	56.156	46.0414
htpX	91.0375	118.699	115.867	74.3259
prc	66.8212	64.653	63.4156	62.8564
purT	61.9398	59.5149	83.4494	124.623
eda	237.261	241.067	242.463	267.444
zwf	399.445	327.812	319.846	383.476
pykA	1012.91	905.547	805.507	598.848
aspS	429.768	494.147	519.68	519.358
cmoA	11.5392	12.6893	14.2009	16.7288
cmoB	6.4477	8.2289	9.38051	8.93643
argS	138.72	164.322	178.576	197.552
tar	1383.26	5199.47	4891.12	3530.46
ftnA	110.069	101.189	104.141	102.792
fliY	1537.6	1229.78	1675.25	980.515
fliD	281.299	682.87	124.604	569.241
amn	35.6868	29.1044	29.0805	22.0476
erfK	59.3001	30.1114	30.4288	40.3558
yeeZ	58.2728	49.4195	51.0472	41.3816
hisG	243.323	201.792	176.193	255.149
hisD	493.588	361.187	340.152	521.836
hisB	244.828	193.706	170.364	242.821
rfbA	91.0489	113.727	105.303	125.772
rfbD	33.0159	33.3006	28.7735	38.2667
rfbB	144.948	186.984	176.853	262.404
galF	89.9698	89.0517	76.5293	116.769
dcd	70.2448	70.357	59.4392	43.6806
udk	11.9395	19.7013	19.8258	17.853
yegQ	20.9512	33.3169	31.6288	34.9136
gatA	864.39	1098.09	838.048	435.891
gatZ	2713.87	4661.86	4218.93	1615.39
gatY	2728.99	2186.91	1255.08	541.28
metG	253.581	290.007	293.499	349.255
dld	137.488	143.714	120.313	87.9271
cdd	10.9975	8.9456	6.98631	4.6503
mglB	3995.1	2792.28	1932.28	290.145
folE	266.586	328.709	337.866	443.042
cirA	2.07837	6.54587	8.13651	13.9402
rsuA	22.0968	28.0267	28.8408	29.7904
rplY	454.405	709.509	909.343	870.228
yejK	37.2406	33.1431	34.1359	37.0174
ompC	4901.79	2158.81	1562.85	2331.96
rcsD	5.32481	5.95768	5.39237	5.09031
rcsB	146.947	139.047	136.065	134.664
gyrA	415.351	476.567	523.8	597.319
ubiG	12.3582	16.081	17.2762	14.8692
nrdA	271.169	288.359	268.35	275.675
nrdB	130.125	137.268	136.007	127.166
menB	31.0677	32.7621	32.7736	36.2892
elaB	463.514	151.914	114.222	137.566
nuoF	190.335	195.012	159.88	124.54
nuoE	12.7846	16.4654	13.8232	9.15972
nuoC	323.101	334.101	295.819	213.301
nuoB	344.76	335.94	276.126	227.435
alaA	26.1246	29.4972	22.2629	17.5799
yfbU	202.227	205.718	214.983	185.079
ackA	116.22	85.5621	85.0429	87.155
pta	337.061	282.929	272.481	272.153
folX	60.2276	58.5813	64.1201	73.2772
hisJ	614.801	392.485	359.677	291.903
argT	1155.14	450.032	210.479	90.2954
purF	72.886	88.4919	119.376	177.48
folC	13.8029	16.4987	18.8235	20.9212
accD	368.234	326.276	328.642	362.925
usg	20.3684	19.4521	19.6489	18.0744
pdxB	46.3534	45.7167	40.9536	49.2104
fabB	1448.94	1036.19	823.816	858.931
aroC	36.4127	39.5801	35.2982	40.2053
fadL	569.689	278.566	112.357	85.8816
mlaA	37.6644	35.7792	33.6322	32.4177
alaC	7.07598	8.72469	8.72695	7.53423
glk	118.879	113.622	101.868	60.0213
nupC	14.0014	22.4536	19.6815	25.8171
gltX	254.049	285.71	322.504	397.129
zipA	45.4896	40.1709	33.1369	32.7956
cysK	5158.37	5840.99	5509.46	5748.94
ptsH	165.125	226.587	259.927	219.894
ptsI	858.784	1204.97	1226.04	1222.81
crr	2607.39	2144.9	2124.01	1843.46
cysM	31.8327	48.7538	50.2141	58.9442
cysA	20.8187	38.9518	37.6176	35.4024
cysP	212.867	180.692	185.907	164.844
maeB	3369.38	2716.23	1877.45	746.257
dapE	4.57934	7.01867	5.9724	6.81088
ypfJ	33.482	18.564	14.0007	12.8573
purC	561.415	601.095	680.918	759.754
dapA	282.806	362.136	351.076	360.852
bcp	278.477	288.738	316.443	364.818
upp	296.157	399.394	492.351	768.463
purM	95.798	113.859	152.76	220.226
purN	28.3338	27.8138	34.1016	45.2717
ppk	7.02757	7.34207	7.48108	6.68374
ppx	21.3695	27.9807	31.3435	27.2779
guaA	225.291	336.669	457.011	666.756
guaB	362.696	609.824	885.047	1371.61
der	74.622	72.8356	67.6549	68.0724
bamB	98.7985	102.439	87.4497	83.3829
yfgM	57.5511	60.8585	52.4831	48.6391
hisS	170.037	184.292	181.18	191.437
ispG	103.799	108.025	107.118	109.928
rodZ	569.736	527.628	415.427	398.514
rlmN	7.40459	15.7757	17.9682	15.1562
ndk	770.446	1101.08	1130.62	788.967
hscB	40.4208	45.3202	36.7834	51.6609
iscA	107.227	154.252	103.252	175.248
iscU	4401.24	5243.38	4585.82	4953.07
iscR	272.649	331.403	142.758	237.584
trmJ	48.5583	15.3056	18.2698	20.1599
suhB	53.8176	77.6162	98.6394	116.929
glyA	931.889	956.997	1050	1340.29
hmp	11.9819	18.6105	19.9931	15.8379
glnB	58.1286	64.1896	62.0939	62.7475
purL	313.692	385.072	490.99	683.01
pdxJ	92.4942	97.1395	94.5632	88.0797
era	18.4319	31.0667	29.1462	31.7028
rnc	55.3446	72.8861	71.4129	77.0843
lepB	21.1831	21.0737	17.2247	18.3765
lepA	168.817	171.425	164.401	168.96
srmB	29.3496	32.9838	31.6321	30.8465
yfiD	310.929	1413.21	1205.73	1130.11
kgtP	575.012	541.482	414.286	314.578
clpB	1044.91	1041.88	996.407	941.287
bamD	59.7147	64.4368	58.9497	60.2668
pheA	177.368	191.969	177.291	161.679
tyrA	10.8278	16.4971	22.5834	29.1601
aroF	23.8536	24.1337	41.0587	65.1434
rplS	414.077	542.72	656.185	808.921
rpsP	1043.9	1414.13	1736.62	2172.66
ffh	79.9449	87.4671	88.3198	100.116
grpE	255.968	290.565	265.684	303.47
smpB	78.3023	77.5133	77.5814	67.8185
stpA	220.611	294.172	446.753	739.13
mprA	11.9783	20.2353	20.5985	25.4808
luxS	231.088	211.613	262.239	323.657
gshA	15.5235	13.6619	12.8552	14.7413
alaS	636.224	725.94	715.294	902.42
recA	478.907	540.734	413.324	334.939
rpoS	3.91603	2.50637	2.25078	5.3577
nlpD	18.5977	17.1933	15.9031	16.1782
ispF	12.4936	12.5012	12.3412	13.5615
cysC	12.9083	21.8793	26.5738	44.7231
cysD	149.171	254.14	290.058	412.992
cysH	83.4142	110.8	106.492	149.94
cysJ	174.916	309.165	433.149	539.603
eno	3596.52	3630.78	5044.18	5174.9
pyrG	197.284	266.245	340.263	462.186
queF	26.3016	28.7447	28.5099	33.3527
ygdH	21.3696	19.0485	15.53	14.9754
fucU	52.4828	48.9522	42.4466	33.8276
argA	161.277	239.727	170.045	222.756
tas	76.4626	49.8951	50.7665	75.66
lysS	534.085	717.955	801.57	853.784
ygfZ	495.903	440.917	400.452	424.791
bglA	62.911	59.1149	60.1145	61.1852
zapA	11.8055	8.75752	10.2172	9.89422
serA	1796.14	3106.71	3828.25	5622.64
rpiA	241.242	223.806	228.436	230.917
argP	50.7248	54.346	48.5853	52.1783
mscS	57.6412	62.6307	67.1829	74.3649
fbaA	1640.17	1641.96	2007.92	2265.41
pgk	2939.17	2926.98	3552.02	3323.17
epd	15.9657	19.6061	20.4732	24.1291
yggG	32.997	20.8383	17.968	16.9014
speB	45.2072	34.5173	42.7779	45.1267
speA	141.772	114.771	129.171	193.363
metK	603.81	546.807	595.037	861.496
gshB	50.8148	50.086	49.1259	45.7747
yggS	5.87198	6.07955	6.62056	6.23887
yggT	130.508	189.162	177.229	181.497
gss	86.3239	66.9943	80.1284	117.315
exbB	39.055	66.9777	63.5932	91.7882
metC	143.897	96.1942	73.0426	88.2057
yqhD	14.7336	10.2687	9.22456	14.8369
ygiN	195.433	138.377	131.3	108.405
tolC	553.861	472.519	405.99	426.491
ygiC	11.4678	12.0486	10.8938	10.5223
ribB	13.7087	17.3796	19.8467	22.428
ygiF	20.5829	21.8824	19.7151	20.5251
ygiM	73.3463	29.6585	18.6257	19.7044
rpsU	970.568	1237.99	1569.98	1207.54
mug	33.0028	24.0537	26.482	23.2788
yqjH	15.1999	17.5409	53.3971	30.7057
yqjI	5.75603	9.88117	70.0787	20.5823
sstT	56.7979	68.9832	55.8955	36.4823
yqjD	258.109	124.553	111.094	124.68
yraM	116.248	114.575	119.935	131.978
yhbS	23.9969	19.0793	17.4028	14.1
rpsO	1189.68	1450.66	1841.56	2275.64
rbfA	118.92	130.647	139.847	141.106
infB	651.764	843.785	962.301	1005.7
nusA	408.823	460.02	490.069	556.152
argG	1540.24	1507.07	1862.94	2706.2
secG	57.6107	69.4584	66.2915	61.1243
glmM	163.862	163.527	157.49	169.393
ftsH	218.264	233.617	234.373	235.075
yhbY	97.6456	100.525	112.826	137.344
obgE	36.7515	41.1902	47.5235	41.4047
rpmA	22.248	38.145	53.2691	30.3665
rplU	751.112	969.764	1155.09	1403.64
murA	143.677	167.784	158.821	187.195
mlaC	120.624	69.4634	70.2135	27.6205
mlaD	78.9362	86.6437	76.9598	76.5677
mlaF	14.6842	17.8905	15.8104	14.3648
kdsC	17.9748	24.9777	27.8329	28.6997
sspA	95.7293	96.2833	94.9367	94.8829
rpsI	1487.29	1983.67	2387.74	2895.08
rplM	456.439	597.117	721.035	871.057
yhcM	13.7462	16.3642	13.9593	12.6228
yhcB	131.414	141.425	129.182	121.1
degQ	93.224	77.9736	67.7375	63.6637
mreB	660.242	711.578	594.578	690.099
yhdH	102.729	68.8828	63.0303	37.7374
fis	24.2229	55.1198	91.1322	128.909
fmt	17.3631	16.2174	17.3591	15.4988
mscL	48.2935	30.3614	29.3152	27.4693
rplQ	1408.52	1833.75	2158.67	2697.27
rplF	2640.59	3585.12	4318.27	5190.63
rpsH	1196.09	1587.71	1984.4	2419.27
rpsN	79.4388	100.682	118.496	112.697
rplE	1313.03	1782.54	2051.23	2342.1
rplX	1082.74	1516.87	1807.32	2323.66
rplN	797.6	1106.3	1278.03	1103.31
rpsQ	315.249	403.688	550.156	696.303
rpmC	1390.04	1752.69	2145.79	2753.55
rplV	1284	1739.25	2186.02	2339.39
rpsS	648.475	852.174	1084.29	1381.04
rplB	1933.97	2486.74	2946.66	3617.11
rplD	1274.24	1652.49	2053.75	2533.46
rplC	777.537	1038.91	1277.93	1600.52
rpsJ	1382.96	1922	2335.39	2708.09
rpsG	2036.6	2715.42	3392.03	4033.6
rpsL	807.694	1068.81	1322.18	1503.69
fkpA	206.575	172.541	168.844	200.203
slyD	213.62	204.251	215.063	207.284
yheS	6.19688	10.5109	9.63153	11.1215
crp	673.509	495.015	437.125	427.831
argD	377.416	243.495	244	332.36
trpS	399.576	404.438	410.555	498.452
damX	105.291	97.566	90.4585	99.131
aroB	54.4245	54.9408	46.7269	43.6656
nudE	13.727	14.708	11.6364	12.4111
pck	1514.88	1377.05	914.769	301.472
ompR	157.358	103.675	98.6526	138.669
nfuA	807.389	797.325	705.877	913.825
glgB	16.67	24.3389	22.8719	16.315
asd	528.11	694.252	786.603	1099.19
yhhX	27.3501	23.8366	23.3685	27.1378
livG	49.5371	48.7532	38.2776	45.2586
livK	435.272	469.417	603.826	693.876
ftsE	22.4038	26.8817	24.2441	24.306
ftsY	33.956	32.4959	31.1947	30.6349
yhiI	74.8238	105.376	101.821	75.054
pitA	32.7108	39.2181	47.6698	48.186
uspA	1010.06	668.038	610.089	438.193
prlC	156.733	123.494	119.357	138.593
gor	45.9123	37.299	32.7166	36.0206
dppF	85.9003	113.605	94.6085	64.0744
dppA	3293.78	2909.15	2613.21	1448.41
glyS	708.452	769.705	789.087	865.495
glyQ	209.872	230.974	218.569	235.112
selB	3.06497	2.97122	3.17876	3.12934
selA	7.55819	8.42552	8.84108	12.0365
mtlA	187.559	122.083	100.549	65.0956
mtlD	187.832	109.173	101.608	87.4405
cysE	36.0054	33.8713	28.3722	20.1229
gpsA	11.1928	10.9144	10.697	10.5995
secB	559.992	580.681	546.861	457.684
grxC	153.502	115.921	137.203	127.94
yibN	60.217	63.9739	62.0699	59.6777
rfaD	234.378	216.524	229.793	249.901
rpmB	127.374	184.825	235.982	221.938
yicC	60.5526	53.3949	50.907	54.5522
rpoZ	139.743	157.116	186.424	183.792
nlpA	150.116	194.795	220.945	237.966
ilvB	489.111	711.443	481.834	370.469
ibpA	78.2668	237.423	254.626	213.501
dnaN	46.109	48.2501	47.2837	44.0722
yieF	32.4428	23.5334	23.0506	22.2534
pstS	150.135	139.12	129.19	85.9424
glmS	309.99	363.719	414.725	475.076
glmU	51.7933	59.4592	64.5723	73.6502
atpH	236.558	294.031	283.162	221.743
atpF	466.573	557.896	513.616	485.952
atpB	46.1827	65.5662	61.7418	54.7885
mnmG	5.21488	13.2506	15.6965	13.5874
asnA	17.0716	35.8107	39.7705	47.6086
rbsD	1433.19	2613.73	830.653	714.219
rbsA	780.245	869.139	572.344	663.55
rbsK	1390.47	1566.79	1047.24	572.466
yifE	92.6815	90.6159	117.048	128.606
ilvC	4416.87	6504.51	6281.66	8649.17
ppiC	12.9062	14.7059	18.6364	18.0848
rhlB	51.9574	53.7543	58.2283	63.1321
trxA	822.786	630.208	661.259	636.758
rho	735.171	807.735	844.746	961.123
hemY	96.7539	78.0745	62.3034	53.9769
hemX	142.36	108.455	94.9235	81.1464
corA	34.9355	23.762	20.1986	22.2097
metE	3745.51	7609.49	13141.1	18263.5
udp	306.733	206.231	176.152	129.228
fre	25.2933	25.0893	24.1834	20.5236
pepQ	400.903	339.17	292.755	245.992
yihD	147.019	152.46	173.493	165.107
dsbA	154.753	128.011	134.752	70.6829
polA	160.522	139.742	149.276	157.078
yihA	36.231	33.94	35.9827	34.6629
yihI	32.2018	34.0556	38.5366	51.1764
glnG	5.31976	5.08669	5.09408	7.60204
cpxR	179.32	122.517	110.806	93.1788
pfkA	388.317	385.639	436.273	371.342
sbp	44.9306	44.8037	66.8854	66.784
tpiA	290.067	282.293	300.45	288.69
zapB	209.383	244.551	252.754	244.527
rraA	163.845	104.712	89.0374	81.0948
hslU	637.335	854.389	851.809	1010.65
hslV	46.7826	50.193	49.6995	57.9354
rpmE	100.033	124.608	153.732	188.248
metJ	52.1237	48.4658	51.4919	57.4671
metB	1978.23	1503.23	1308.94	1051.75
metL	81.1129	76.2602	80.6801	78.7659
metF	129.196	147.442	179.922	166.757
yijP	9.39625	13.5962	16.7849	24.7965
ppc	704.791	1081.85	1295.26	1654.87
argE	19.4281	16.6698	16.3048	24.5276
argC	106.606	137.282	118.972	105.614
argB	196.976	158.14	192.753	232.429
argH	89.1133	118.223	128.059	200.501
oxyR	38.2621	37.3322	38.6359	40.2528
sthA	143.52	185.185	154.536	77.8173
trmA	1.55372	2.36538	2.70238	3.48639
btuB	28.4614	29.8519	26.9938	32.1242
nusG	236.534	264.682	274.38	301.681
rplK	1770.09	2343.99	2837.76	3541.82
rplA	1731.86	2326.67	2793.68	3497.58
rplJ	1203.67	1575.68	1850.43	2335.59
rplL	2623.81	3261.38	3772.29	4730.45
rpoB	2070.18	2368.49	2645.17	2859.93
thiC	8.7461	8.34575	16.7589	8.52152
hemE	56.6265	57.539	59.3958	56.7531
hupA	4533.82	4026.6	4025.49	4190.53
purD	72.151	83.3416	121.197	184.558
metA	54.1841	45.5837	33.7188	44.2273
metH	73.9899	78.0332	77.6827	114.269
lysC	176.381	202.504	238.516	438.442
malE	2139.44	1777.53	1021.91	284.036
malK	6184.19	7035.51	2705.84	1255.12
lexA	6.70571	7.62344	7.8891	7.17042
tyrB	206.09	258.75	235.116	242.024
uvrA	14.2593	9.32491	8.80443	10.6859
ssb	280.315	254.246	215.87	187.877
acs	4189.37	3063.87	1563.33	596.363
proP	22.5373	40.4156	70.101	63.8492
yjdC	15.5497	8.70874	7.41501	23.285
groS	2564.58	2686.24	2273.56	2325.45
groL	10857.2	11450.4	9468.74	9689.56
efp	228.468	273.148	343.042	414.014
psd	59.5235	45.4338	36.6105	29.2937
yjeE	19.5475	17.58	17.4851	18.2033
hfq	496.444	402.009	337.392	358.103
hflX	5.7603	5.82815	5.22274	5.59755
hflK	169.307	176.265	162.344	171.022
hflC	155.691	165.458	150.777	149.318
purA	1157.6	1525.93	1738.29	1373.18
rpsF	1321.01	1704.24	2061.77	2589.91
rpsR	365.361	490.262	618.606	725.437
rplI	1807.57	2356.12	2865.01	3598.9
cycA	552.165	733.251	431.128	270.805
cpdB	201.701	178.62	143.378	117.045
cysQ	48.3805	26.7704	26.1253	26.7088
ppa	1105.02	1066.63	1121.56	1305.06
fbp	118.159	135.829	118.286	141.623
mpl	40.9584	47.8224	47.3184	53.4737
yjgA	21.4652	17.155	20.0837	21.3139
pmbA	22.6777	19.9606	19.383	24.9026
mgtA	11.7158	10.8303	6.91118	7.0627
argI	506.37	450.283	388.441	376.063
rraB	244.397	276.289	311.091	301.15
valS	320.244	399.667	452.264	542.999
pepA	48.2173	48.7557	60.7192	58.5106
hsdM	4.13044	6.93249	7.83337	7.05358
hsdR	17.3101	19.3717	16.0568	12.5436
osmY	54.3998	41.5872	51.9425	31.5576
deoB	133.64	92.4681	82.2494	78.4352
deoD	212.168	230.748	221.544	172.87
serB	5.51111	6.94442	7.00078	9.25742
yjjK	412.985	456.775	487.726	517.121
ytjC	11.4892	18.1638	18.1287	12.9216
rob	55.7515	36.3695	35.7311	29.8053
arcA	603.97	380.352	308.966	289.114
