# Supplementary material for: Genome-wide investigation of mRNA lifetime determinants in Escherichia coli cells cultured at different growth rates
Source: BMC Genomics. 2015 Apr 9;16(1):275. doi: 10.1186/s12864-015-1482-8 (PMC4421995; doi:10.1186/s12864-015-1482-8)
Supplement: Additional file 4: Table S2. — Compilation of data used as inputs for the modeling of mRNA half-life. [file 12864_2015_1482_MOESM4_ESM.xlsx]

## Sheet: TableS2
Table S2.slsx – Compilation of data used as inputs for the modeling of mRNA half-life
a	Esquerré et al., Dual role of transcription and transcript stability in the regulation of gene expression in Escherichia coli cells cultured on glucose at different growth rates. Nucleic Acids Res 2014, 42(4):2460-2472.
b	Regulon DB database
c	Baba et al., Construction of Escherichia coli K-12 in-frame, single-gene knockout mutants: the Keio collection. Mol Syst Biol 2006, 2.
d	Riley et al., Escherichia coli K-12: a cooperatively developed annotation snapshot - 2005. Nucleic Acids Res 2006, 34(1):1-9
e	Ecocyc database
f	Kim et al., Comparative Analysis of Regulatory Elements between Escherichia coli and Klebsiella pneumoniae by Genome-Wide Transcription Start Site Profiling. Plos Genet 2012, 8(8).
GeneId	GeneSym	mRNA concentrationa in AU/µg DCW at µ=0.10 h-1	mRNA concentrationa in AU/µg DCW at µ=0.20 h-1	mRNA concentrationa in AU/µg DCW at µ=0.40 h-1	mRNA concentrationa in AU/µg DCW at µ=0.63 h-1	mRNA half-lifea in min at µ=0.10 h-1	mRNA half-lifea in min at µ=0.20 h-1	mRNA half-lifea in min at µ=0.40 h-1	mRNA half-lifea in min at µ=0.63 h-1	Gene in Operonb?	Number of genes in operonb	Position in operonb	Gene is essentialc?	COGd	Cell location of gene productd	length of ORFe in bp	%GC of ORF	length of 5'UTRf in bp	%GC of 5'UTR	length of ORF+5'UTR in bp	%GC of ORF+5'UTR	CAI of ORF	Protein with signal peptided?
b0001	thrL	1015.42	1180.35	2582.38	4376.44	5.74239	5.99499	3.1332	2.16457	Yes	4	1	No	NA	Cytoplasmic	66	0.52	42	0.38	108	0.46	0.637344	No
b0002	thrA	17368.1	27339.1	54701.8	76051.8	1.5087	1.2804	1.31493	2.24937	Yes	4	2	No	[E] Amino acid transport and metabolism	Cytoplasmic	2463	0.53	142	0.51	2605	0.53	0.389558	No
b0003	thrB	13207.7	21523.2	47481.2	59500.3	1.692	1.51078	1.49416	2.06282	Yes	4	3	No	[E] Amino acid transport and metabolism	Cytoplasmic	933	0.56	410	0.53	1343	0.55	0.376519	No
b0004	thrC	5097.64	12133	22307	28635.8	2.03326	1.81537	1.8124	1.99855	Yes	4	4	No	[E] Amino acid transport and metabolism	Cytoplasmic	1287	0.53	286	0.59	1573	0.54	0.429098	No
b0005	yaaX	411.972	960.993	2254.5	4836.38	5.81801	4.01628	3.74761	2.20717	No	1	NA	No	NA	Unknown	297	0.54	448	0.46	745	0.49	0.389636	Yes
b0007	yaaJ	196.39	299.962	315.254	452.996	10.7677	8.09682	7.55023	7.9392	No	1	NA	No	[E] Amino acid transport and metabolism	Integral Membrane Protein	1431	0.53	484	0.5	1915	0.52	0.344011	No
b0008	talB	9173.99	16233.9	23387.7	31061.2	2.47356	2.72199	2.74156	3.15167	No	1	NA	No	[G] Carbohydrate transport and metabolism	Cytoplasmic	954	0.52	47	0.4	1001	0.51	0.641839	No
b0009	mog	997.411	1594.81	1948.2	1438.22	4.01857	2.8105	2.48829	2.98491	No	1	NA	No	[H] Coenzyme transport and metabolism	Cytoplasmic	588	0.54	598	0.52	1186	0.53	0.422594	No
b0010	yaaH	311.484	481.481	1046.82	1126.07	9.75624	5.73001	3.56514	4.5919	No	1	NA	No	[S] Function unknown	Integral Membrane Protein	567	0.53	70	0.34	637	0.51	0.605027	No
b0014	dnaK	23540.3	33309.9	52370.2	55214.8	2.9205	2.95374	2.63319	2.44964	Yes	3	NA	No	[O] Posttranslational modification, protein turnover, chaperones	Cytoplasmic	1917	0.51	6	0.33	1923	0.51	0.755848	No
b0015	dnaJ	6175.75	9526.11	16230.1	16280.5	2.18536	1.87291	1.73848	1.53634	Yes	3	NA	No	[O] Posttranslational modification, protein turnover, chaperones	Cytoplasmic	1131	0.55	602	0.5	1733	0.53	0.565423	No
b0016	insL	2087.65	4182.76	7041.28	8125.31	2.97104	1.98221	1.7453	1.45667	No	1	NA	No	[L] Replication, recombination and repair	Unknown	1113	0.52	538	0.55	1651	0.53	0.244375	No
b0019	nhaA	1206.21	981.295	1453.22	1717.69	3.89416	3.53623	2.75513	2.89924	Yes	2	1	No	[P] Inorganic ion transport and metabolism	Integral Membrane Protein	1167	0.51	265	0.38	1432	0.49	0.348056	No
b0020	nhaR	207.558	213.379	406.805	713.862	9.57394	7.199	5.55373	4.17617	Yes	2	2	No	[K] Transcription	Cytoplasmic	906	0.47	690	0.53	1596	0.5	0.355655	No
b0021	insB_1	815.477	1767.97	2422.66	2487.98	4.67376	2.95981	2.55652	2.46636	Yes	3	NA	No	[L] Replication, recombination and repair	Unknown	504	0.55	NA	NA	NA	NA	0.286437	No
b0022	insA_1	6726.02	6511.97	7205.33	7716.16	2.21287	1.99953	1.92266	1.65343	Yes	3	NA	No	[L] Replication, recombination and repair	Unknown	276	0.53	NA	NA	NA	NA	0.363627	No
b0023	rpsT	837.636	1111.76	2652.37	5251.65	4.50136	3.36622	2.21596	1.88615	No	1	NA	No	[J] Translation, ribosomal structure and biogenesis	Cytoplasmic	264	0.47	40	0.4	304	0.46	0.729252	No
b0024	yaaY	140.65	142.791	236.667	227.704	14.0764	13.8772	10.1795	12.7649	NA	NA	NA	No	NA	Membrane Anchored	219	0.49	174	0.44	393	0.47	0.23712	No
b0025	ribF	2010.45	2875.56	4297.1	6488.44	2.97264	2.20392	1.75318	1.54924	Yes	5	1	Yes	[H] Coenzyme transport and metabolism	Cytoplasmic	942	0.54	24	0.42	966	0.53	0.368009	No
b0026	ileS	7350.79	12204.8	23300.3	20821.8	1.94193	1.57218	1.43013	1.44456	Yes	5	2	No	[J] Translation, ribosomal structure and biogenesis	Cytoplasmic	2817	0.56	22	0.45	2839	0.56	0.578106	No
b0027	lspA	4271.7	7493.71	13898.3	15193.7	2.303	1.9148	1.73885	1.58344	Yes	5	3	Yes	[M] Cell wall/membrane/envelope biogenesis	Integral Membrane Protein	495	0.54	193	0.58	688	0.55	0.413474	No
b0028	fkpB	2832.75	4839.4	9331.31	8088.8	2.51065	1.91105	1.89003	1.7607	Yes	5	4	No	[O] Posttranslational modification, protein turnover, chaperones	Cytoplasmic	450	0.54	NA	NA	NA	NA	0.48952	No
b0029	ispH	1281.68	2237.5	4913.06	4328.16	3.24772	2.43831	2.27152	2.28419	Yes	5	5	Yes	[I] Lipid transport and metabolism	Cytoplasmic	951	0.55	NA	NA	NA	NA	0.492577	No
b0030	rihC	720.187	797.046	883.359	265.906	5.7025	6.33925	6.68842	13.0698	No	1	NA	No	[F] Nucleotide transport and metabolism	Cytoplasmic	915	0.56	568	0.53	1483	0.55	0.37179	No
b0031	dapB	680.917	1422.23	2089.99	6712.34	4.60816	2.82097	2.38753	2.04574	No	1	NA	Yes	[E] Amino acid transport and metabolism	Cytoplasmic	822	0.53	31	0.32	853	0.53	0.403848	No
b0033	carB	4555.29	6249.94	17480.7	24736.3	2.26984	1.93268	1.76322	3.3938	Yes	2	2	No	[E] Amino acid transport and metabolism	Periplasmic	3222	0.56	652	0.55	3874	0.56	0.600043	No
b0034	caiF	229.92	306.049	706.811	1180.11	9.31231	6.17789	4.87385	5.29619	No	1	NA	No	NA	Cytoplasmic	396	0.46	106	0.35	502	0.44	0.309619	No
b0037	caiC	111.385	246.513	419.519	516.875	15.1268	6.83375	6.07039	5.25459	Yes	6	4	No	NA	Cytoplasmic	1554	0.51	485	0.52	2039	0.51	0.392097	No
b0038	caiB	173.446	196.446	418.315	489.975	10.7348	7.82993	6.65274	6.79703	Yes	6	3	No	[C] Energy production and conversion	Cytoplasmic	1218	0.53	NA	NA	NA	NA	0.492053	No
b0039	caiA	111.4	246.854	330.874	304.274	15.0285	8.24285	6.7265	10.5047	Yes	6	2	No	[I] Lipid transport and metabolism	Cytoplasmic	1143	0.54	NA	NA	NA	NA	0.512942	No
b0042	fixB	61.5145	81.8129	111.541	90.5123	27.5121	21.2541	19.4027	30.7888	Yes	4	2	No	[C] Energy production and conversion	Cytoplasmic	942	0.57	NA	NA	NA	NA	0.507358	No
b0043	fixC	132.902	385.068	945.115	660.788	14.5235	7.34443	5.14575	5.43862	Yes	4	3	No	[C] Energy production and conversion	Cytoplasmic	1287	0.55	314	0.55	1601	0.55	0.42063	No
b0044	fixX	113.99	265.126	506.313	436.832	15.042	9.98249	8.34159	7.42888	Yes	4	4	No	[C] Energy production and conversion	Cytoplasmic	288	0.57	NA	NA	NA	NA	0.459653	No
b0045	yaaU	60.444	113.463	248.997	202.795	23.9281	14.8133	12.7355	11.272	No	1	NA	No	[E] Amino acid transport and metabolism	Integral Membrane Protein	1332	0.53	NA	NA	NA	NA	0.315614	No
b0046	kefF	281.671	365.356	455.482	469.307	7.96454	6.04867	5.2522	5.94729	Yes	2	1	No	[R] General function prediction only	Cytoplasmic	531	0.55	NA	NA	NA	NA	0.390294	No
b0047	kefC	796.466	1158.28	1298.03	1432.37	4.08974	2.90943	2.88774	2.79462	Yes	2	2	No	[P] Inorganic ion transport and metabolism	Integral Membrane Protein	1863	0.56	NA	NA	NA	NA	0.362968	No
b0048	folA	439.524	664.489	910.796	976.287	6.57832	4.42351	3.7634	3.61945	No	1	NA	Yes	[H] Coenzyme transport and metabolism	Cytoplasmic	480	0.53	NA	NA	NA	NA	0.432407	No
b0049	apaH	1233.25	1600.84	2437.73	2955.92	3.61066	2.96331	2.5549	2.07982	Yes	6	6	No	[T] Signal transduction mechanisms	Cytoplasmic	843	0.56	103	0.47	946	0.55	0.427523	No
b0050	apaG	2382.15	2259.69	4137.96	4502.6	2.96766	2.56261	2.18155	1.71039	Yes	6	5	No	[P] Inorganic ion transport and metabolism	Cytoplasmic	378	0.52	428	0.53	806	0.52	0.356563	No
b0051	rsmA	3563.95	4518.83	9386.6	12399	2.51488	1.99032	1.57821	1.25835	Yes	6	4	No	[J] Translation, ribosomal structure and biogenesis	Cytoplasmic	822	0.53	157	0.55	979	0.53	0.417953	No
b0052	pdxA	1550.28	2482.95	4119.31	6520.2	3.15048	2.34524	1.9185	1.42735	Yes	6	3	No	[H] Coenzyme transport and metabolism	Cytoplasmic	990	0.56	NA	NA	NA	NA	0.34096	No
b0053	surA	4777.65	6006.87	9682.23	10303.4	2.46012	1.84362	1.57678	1.2662	Yes	6	2	No	[O] Posttranslational modification, protein turnover, chaperones	Periplasmic	1287	0.54	508	0.48	1795	0.52	0.55407	No
b0054	lptD	3947.32	4819.61	6433.24	10530.1	2.31972	1.74405	1.51725	1.23913	Yes	6	1	Yes	[M] Cell wall/membrane/envelope biogenesis	Periplasmic	2355	0.51	47	0.43	2402	0.51	0.494666	Yes
b0055	djlA	524.835	925.345	1366.52	2105.85	5.49457	3.75918	2.78341	2.35774	No	1	NA	No	[O] Posttranslational modification, protein turnover, chaperones	Membrane Anchored	816	0.53	615	0.51	1431	0.52	0.421796	No
b0058	rluA	621.671	648.917	1083.21	1160.71	5.04601	4.17035	3.82454	3.78857	Yes	2	2	No	[J] Translation, ribosomal structure and biogenesis	Cytoplasmic	660	0.54	NA	NA	NA	NA	0.373012	No
b0059	rapA	830.082	1349.9	2811.29	3221.54	4.27076	2.78067	2.18346	2.39043	Yes	2	1	No	[K] Transcription	Cytoplasmic	2907	0.55	324	0.49	3231	0.54	0.565393	No
b0060	polB	257.978	341.114	475.257	434.878	8.15001	5.83211	5.00458	5.49486	No	1	NA	No	[L] Replication, recombination and repair	Cytoplasmic	2352	0.55	166	0.46	2518	0.55	0.399059	No
b0062	araA	1612.28	938.159	957.223	392.25	3.23977	3.90013	5.43656	8.22223	Yes	3	2	No	[G] Carbohydrate transport and metabolism	Cytoplasmic	1503	0.55	NA	NA	NA	NA	0.528387	No
b0064	araC	3577.48	2332.62	2868.21	2033.85	2.40291	2.42139	2.75922	2.44342	No	1	NA	No	[K] Transcription	Cytoplasmic	879	0.53	166	0.45	1045	0.51	0.32146	No
b0065	yabI	779.589	496.887	780.508	841.461	4.85669	5.32751	4.4184	4.04792	No	1	NA	No	[S] Function unknown	Integral Membrane Protein	765	0.54	59	0.49	824	0.54	0.35638	No
b0066	thiQ	253.4	392.116	467.41	504.818	9.31226	6.59777	6.18061	6.26863	Yes	5	NA	No	[H] Coenzyme transport and metabolism	Cytoplasmic	699	0.57	NA	NA	NA	NA	0.306473	No
b0067	thiP	148.966	211.669	345.464	518.009	11.1533	8.17121	6.05131	4.60747	Yes	5	NA	No	[P] Inorganic ion transport and metabolism	Integral Membrane Protein	1611	0.58	569	0.54	2180	0.57	0.35346	No
b0068	thiB	862.958	847.556	1483.02	2464.74	4.52341	4.28784	3.06458	2.53525	Yes	5	NA	No	[H] Coenzyme transport and metabolism	Periplasmic	984	0.53	58	0.48	1042	0.53	0.431921	No
b0069	sgrR	421.599	731.484	1266.91	1422.67	6.17301	3.86045	2.81603	3.13212	Yes	5	NA	No	[R] General function prediction only	Cytoplasmic	1656	0.55	566	0.48	2222	0.53	0.374444	No
b0070	setA	1163.49	1530.51	1851.35	2494.42	3.81128	2.9444	2.53803	2.40514	Yes	3	NA	No	NA	Integral Membrane Protein	1179	0.49	54	0.43	1233	0.48	0.279858	No
b0072	leuC	28654.6	32801.9	55090.8	61274.1	1.60878	2.18526	3.29451	3.41801	Yes	5	4	No	[E] Amino acid transport and metabolism	Cytoplasmic	1401	0.56	478	0.55	1879	0.56	0.527232	No
b0073	leuB	31322.3	35196.2	57771.4	66593.3	1.57967	1.7801	2.06113	2.89374	Yes	5	3	No	NA	Cytoplasmic	1092	0.55	NA	NA	NA	NA	0.476114	No
b0074	leuA	26316.2	31741.6	39936.6	51694.9	1.58626	1.29461	1.05776	1.13849	Yes	5	2	No	[E] Amino acid transport and metabolism	Cytoplasmic	1572	0.53	170	0.51	1742	0.53	0.486477	No
b0077	ilvI	6703.35	10679.4	20138	26821.1	1.93752	1.42925	1.28082	1.03963	Yes	2	1	No	NA	Cytoplasmic	1725	0.53	31	0.48	1756	0.53	0.349972	No
b0078	ilvH	1872.74	2975.45	5343.67	8785.68	2.88132	2.10884	1.72051	1.38447	Yes	2	2	No	[E] Amino acid transport and metabolism	Cytoplasmic	492	0.5	237	0.53	729	0.51	0.310031	No
b0080	fruR	3093.32	3878.66	4390.22	4603.01	2.53936	1.93731	1.75393	1.73395	No	1	NA	No	[K] Transcription	Cytoplasmic	1005	0.55	365	0.44	1370	0.52	0.396183	No
b0081	mraZ	1759.2	2554.26	4722.85	6942.66	3.16782	2.30236	1.72473	1.55642	Yes	16	1	No	[S] Function unknown	Cytoplasmic	459	0.52	45	0.56	504	0.52	0.304376	No
b0082	rsmH	1162.51	1943.42	2991.09	4045.03	3.65355	2.44955	2.04056	1.81458	Yes	16	2	No	[M] Cell wall/membrane/envelope biogenesis	Cytoplasmic	942	0.55	393	0.52	1335	0.54	0.413485	No
b0083	ftsL	3499.93	4283.92	4786.75	7054.59	2.48569	1.96286	1.98559	1.4706	Yes	16	3	Yes	[D] Cell cycle control, cell division, chromosome partitioning	Membrane Anchored	366	0.5	NA	NA	NA	NA	0.315876	No
b0084	ftsI	303.562	385.442	649.947	765.292	6.51511	4.9406	4.5614	3.80415	Yes	16	4	Yes	[M] Cell wall/membrane/envelope biogenesis	Membrane Anchored	1767	0.54	NA	NA	NA	NA	0.42516	No
b0085	murE	1323.76	2222.44	4463.44	6383.83	3.25923	2.51423	2.31873	1.61736	Yes	16	5	Yes	[M] Cell wall/membrane/envelope biogenesis	Unknown	1488	0.57	681	0.54	2169	0.56	0.437941	No
b0086	murF	840.426	1952.74	3219.83	3425.73	3.85227	2.84026	2.75277	2.11969	Yes	16	6	Yes	[M] Cell wall/membrane/envelope biogenesis	Cytoplasmic	1359	0.55	NA	NA	NA	NA	0.454833	No
b0087	mraY	839.012	1365.45	2930.45	4046.27	4.06936	3.5462	2.95659	2.2332	Yes	16	7	Yes	[M] Cell wall/membrane/envelope biogenesis	Integral Membrane Protein	1083	0.53	NA	NA	NA	NA	0.429283	No
b0096	lpxC	9989.7	13262.4	17300.3	18858	5.6835	8.23626	8.44173	9.44667	Yes	16	16	Yes	[M] Cell wall/membrane/envelope biogenesis	Cytoplasmic	918	0.51	51	0.41	969	0.51	0.514114	No
b0097	secM	1039.75	1597.63	2366.11	2470.33	4.93569	3.83442	3.27875	4.71133	Yes	3	1	Yes	NA	Unknown	513	0.54	37	0.38	550	0.53	0.327587	Yes
b0098	secA	3459.98	5170.23	6722.41	8534.06	2.71037	2.24858	2.10189	2.17808	Yes	3	2	Yes	[U] Intracellular trafficking, secretion, and vesicular transport	Cytoplasmic	2706	0.52	431	0.51	3137	0.52	0.59436	No
b0099	mutT	115.901	147.887	263.149	521.938	12.8508	8.39026	8.26273	5.98405	Yes	3	3	No	[L] Replication, recombination and repair	Cytoplasmic	390	0.49	682	0.51	1072	0.51	0.349052	No
b0101	yacG	794.219	1068.98	1703.69	2132.41	4.20471	2.9596	2.57638	2.37481	Yes	3	3	No	[S] Function unknown	Cytoplasmic	198	0.52	319	0.53	517	0.52	0.388294	No
b0102	yacF	939.851	1549.65	2608.84	3127.71	3.9376	2.53158	2.13216	1.91406	Yes	3	2	No	[S] Function unknown	Cytoplasmic	744	0.51	600	0.53	1344	0.52	0.387468	No
b0103	coaE	501.962	748.856	954.472	1883.97	5.84576	3.69353	3.35818	2.52917	Yes	3	1	No	[H] Coenzyme transport and metabolism	Periplasmic	621	0.53	NA	NA	NA	NA	0.341041	No
b0104	guaC	1740.05	3346.73	6547.07	8105.31	3.73419	3.34268	2.38947	5.63991	No	1	NA	No	[F] Nucleotide transport and metabolism	Cytoplasmic	1044	0.51	50	0.52	1094	0.51	0.523671	No
b0106	hofC	95.0725	149.433	212.272	176.248	16.3407	9.79758	9.09672	10.2006	Yes	3	3	No	[N] Cell motility	Integral Membrane Protein	1203	0.52	NA	NA	NA	NA	0.283973	No
b0107	hofB	93.7649	120.879	137.937	146.629	18.5914	12.18	12.4019	12.9951	Yes	3	2	No	[N] Cell motility	Cytoplasmic	1386	0.53	NA	NA	NA	NA	0.31203	No
b0109	nadC	1366.12	2153.77	3587.34	4186.24	3.6028	2.38078	1.85864	1.80762	No	1	NA	No	[H] Coenzyme transport and metabolism	Cytoplasmic	894	0.53	34	0.35	928	0.52	0.372876	No
b0110	ampD	1521.19	1665.82	2411.56	2945.57	3.32392	2.66297	2.2641	2.13219	Yes	2	1	No	[V] Defense mechanisms	Cytoplasmic	552	0.54	NA	NA	NA	NA	0.376124	No
b0111	ampE	2266.17	2105.22	3560.86	3579.35	2.89923	2.75498	2.43282	2.05793	Yes	2	2	No	[V] Defense mechanisms	Integral Membrane Protein	855	0.52	NA	NA	NA	NA	0.317187	No
b0112	aroP	11239.8	17484.1	28864.3	33369.2	1.77677	1.4143	1.16947	1.69706	No	1	NA	No	[E] Amino acid transport and metabolism	Integral Membrane Protein	1374	0.53	125	0.37	1499	0.51	0.48012	No
b0114	aceE	13935.7	19769.1	36329.5	43062.6	3.00767	3.41517	4.10557	3.67193	Yes	4	2	No	[C] Energy production and conversion	Cytoplasmic	2664	0.53	405	0.48	3069	0.52	0.715961	No
b0115	aceF	8824.33	12247.7	24056.7	26540.9	3.37061	4.29001	4.77851	4.21362	Yes	4	3	No	[C] Energy production and conversion	Unknown	1893	0.55	440	0.53	2333	0.54	0.662082	No
b0116	lpd	27225.9	39428.1	60727.9	64714.6	4.40623	5.55434	5.63579	7.39523	Yes	4	4	No	[C] Energy production and conversion	Cytoplasmic	1425	0.53	418	0.48	1843	0.52	0.696256	No
b0117	yacH	131.241	163.13	199.735	159.475	14.2363	10.2479	9.29034	12.1942	No	1	NA	No	NA	Periplasmic	1854	0.54	NA	NA	NA	NA	0.344425	Yes
b0118	acnB	38245.3	47971.6	69590.2	59912.9	4.91301	6.26261	5.82506	5.66182	No	1	NA	No	[C] Energy production and conversion	Cytoplasmic	2598	0.56	96	0.54	2694	0.56	0.612569	No
b0119	yacL	866.096	1049.56	1418.53	1440.46	4.61986	3.97097	3.77914	3.53719	No	1	NA	No	[S] Function unknown	Cytoplasmic	363	0.52	512	0.54	875	0.53	0.417477	No
b0121	speE	4763.43	10217.4	15569.4	25693.9	3.13877	3.93027	2.87232	6.70759	Yes	3	2	No	[E] Amino acid transport and metabolism	Cytoplasmic	867	0.51	40	0.45	907	0.5	0.477983	No
b0123	cueO	1609.72	2287.5	4636.33	5949.07	3.22013	2.72816	2.34952	2.93869	No	1	NA	No	[Q] Secondary metabolites biosynthesis, transport and catabolism	Periplasmic	1551	0.55	81	0.44	1632	0.54	0.408712	Yes
b0124	gcd	1156.46	1029.09	3285.42	6201.99	3.54604	3.14571	1.92258	1.87767	No	1	NA	No	[G] Carbohydrate transport and metabolism	Integral Membrane Protein	2391	0.55	38	0.26	2429	0.55	0.476816	No
b0125	hpt	4337.84	6250.73	8330.61	13167.3	2.29622	1.7101	1.47517	1.61838	No	1	NA	No	NA	Cytoplasmic	537	0.51	77	0.45	614	0.5	0.561321	No
b0126	can	4518.92	6109.77	7964.69	16928	2.21983	1.7426	1.458	1.43999	No	1	NA	Yes	[P] Inorganic ion transport and metabolism	Cytoplasmic	663	0.51	33	0.39	696	0.5	0.446638	No
b0127	yadG	2532	3578.55	5315.87	9303.2	2.72205	2.12372	1.99087	2.48765	Yes	2	1	No	[V] Defense mechanisms	Cytoplasmic	927	0.5	487	0.46	1414	0.48	0.380513	No
b0128	yadH	1904.28	2243.35	4306.8	5716.63	3.05029	2.43672	2.16679	2.42839	Yes	2	2	No	[V] Defense mechanisms	Integral Membrane Protein	771	0.51	NA	NA	NA	NA	0.379916	No
b0129	yadI	833.692	690.111	863.328	1022.52	4.04383	3.67311	3.74827	3.38668	No	1	NA	No	[G] Carbohydrate transport and metabolism	Cytoplasmic	441	0.49	594	0.52	1035	0.51	0.327092	No
b0132	yadD	65.155	86.6144	110.231	119.318	20.2078	14.746	17.0625	17.1065	No	1	NA	No	NA	Cytoplasmic	903	0.49	328	0.51	1231	0.49	0.29704	No
b0133	panC	3729.59	6183.98	10559.6	9474.88	2.40373	1.87047	1.46546	1.82192	Yes	2	2	No	[H] Coenzyme transport and metabolism	Cytoplasmic	852	0.53	59	0.51	911	0.53	0.462409	No
b0134	panB	6233.73	9561.67	15503.3	15401	2.09178	1.62766	1.28174	1.29548	Yes	2	1	No	[H] Coenzyme transport and metabolism	Cytoplasmic	795	0.55	101	0.45	896	0.53	0.501772	No
b0143	pcnB	2985.38	6513.26	9614.75	10476.2	2.63739	1.61582	1.35151	1.33981	Yes	2	1	No	[J] Translation, ribosomal structure and biogenesis	Cytoplasmic	1398	0.56	46	0.39	1444	0.55	0.512572	No
b0144	yadB	319.494	628.723	946.97	1050.35	7.28303	4.21782	3.3201	3.20526	Yes	3	3	No	[J] Translation, ribosomal structure and biogenesis	Cytoplasmic	927	0.54	NA	NA	NA	NA	0.355771	No
b0145	dksA	7176.33	9344.74	11438.9	11907.2	4.45612	5.24762	5.3754	3.24741	Yes	3	2	No	[T] Signal transduction mechanisms	Cytoplasmic	456	0.53	90	0.47	546	0.52	0.522425	No
b0146	sfsA	1999.34	1351.8	1363.84	1770.64	3.61375	3.85498	5.61347	2.85736	Yes	3	1	No	[R] General function prediction only	Cytoplasmic	705	0.49	NA	NA	NA	NA	0.315997	No
b0147	ligT	717.049	1385.33	1848.24	2506.5	4.98386	3.75994	2.5685	2.7719	No	1	NA	No	NA	Cytoplasmic	531	0.56	22	0.45	553	0.56	0.303105	No
b0148	hrpB	364.842	551.304	940.584	846.615	6.41493	4.34004	3.59327	3.85103	No	1	NA	No	[L] Replication, recombination and repair	Cytoplasmic	2430	0.57	28	0.43	2458	0.56	0.326012	No
b0149	mrcB	698.238	1109.73	1923.97	1482.72	4.44078	3.08457	2.53996	2.79256	No	1	NA	No	[M] Cell wall/membrane/envelope biogenesis	Membrane Anchored	2535	0.55	495	0.55	3030	0.55	0.460433	No
b0150	fhuA	4582.17	6657.63	11234	12865.9	2.22843	1.58678	1.31459	1.2006	Yes	4	1	No	[P] Inorganic ion transport and metabolism	Outer Membrane B-barrel protein	2244	0.51	NA	NA	NA	NA	0.534883	Yes
b0151	fhuC	908.658	1404.17	2995.08	3784.85	3.62255	2.2818	1.81105	1.589	Yes	4	2	No	[H] Coenzyme transport and metabolism	Cytoplasmic	798	0.57	654	0.52	1452	0.55	0.400015	No
b0152	fhuD	154.417	327.811	531.056	854.767	10.2298	5.11927	4.58618	3.28134	Yes	4	3	No	[P] Inorganic ion transport and metabolism	Periplasmic	891	0.55	NA	NA	NA	NA	0.352703	Yes
b0153	fhuB	285.163	591.922	1191.04	1289.2	6.61441	4.32348	3.22466	2.89139	Yes	4	4	No	[P] Inorganic ion transport and metabolism	Integral Membrane Protein	1983	0.6	616	0.54	2599	0.58	0.325236	No
b0154	hemL	2601.15	4453.79	7504.18	8440.45	2.71051	2.06419	1.68948	3.2278	No	1	NA	Yes	[H] Coenzyme transport and metabolism	Cytoplasmic	1281	0.56	108	0.4	1389	0.54	0.499125	No
b0155	clcA	681.721	887.418	1460.5	1418.62	4.8961	3.48045	2.81065	2.95984	No	1	NA	No	[P] Inorganic ion transport and metabolism	Integral Membrane Protein	1422	0.54	95	0.38	1517	0.53	0.330034	No
b0156	erpA	2488.64	3921.5	4799.08	4510.67	3.0118	2.35935	1.98368	2.04957	No	1	NA	Yes	[S] Function unknown	Cytoplasmic	345	0.51	52	0.37	397	0.49	0.686258	No
b0157	yadS	552.083	647.842	919.341	1046.01	5.43877	4.39785	3.55971	3.67691	Yes	3	3	No	[S] Function unknown	Integral Membrane Protein	624	0.54	76	0.5	700	0.53	0.344481	No
b0158	btuF	509.188	795.341	1717.33	1924.19	5.84346	3.75242	2.3862	2.42789	Yes	3	2	No	[P] Inorganic ion transport and metabolism	Periplasmic	801	0.53	469	0.54	1270	0.53	0.332272	No
b0159	mtn	1592.5	2477.6	4262.01	4985.6	3.66046	2.64055	2.05531	2.68021	Yes	3	1	No	[F] Nucleotide transport and metabolism	Cytoplasmic	699	0.52	185	0.49	884	0.52	0.526093	No
b0160	dgt	666.354	968.767	1142.01	1785.05	4.71334	3.40591	3.43109	3.78411	No	1	NA	No	[F] Nucleotide transport and metabolism	Cytoplasmic	1518	0.48	39	0.62	1557	0.48	0.326694	No
b0161	degP	2347.19	2757	2976.07	3344.13	3.60641	3.0256	2.62255	3.29254	No	1	NA	No	[O] Posttranslational modification, protein turnover, chaperones	Periplasmic	1425	0.54	40	0.35	1465	0.53	0.592951	No
b0163	yaeH	189.935	161.79	199.33	165.705	11.6993	10.7008	13.934	12.9059	No	1	NA	No	NA	Cytoplasmic	387	0.44	98	0.48	485	0.45	0.462205	No
b0164	yaeI	255.607	365.363	615.105	999.877	8.59723	5.6578	4.45406	3.36193	No	1	NA	No	[R] General function prediction only	Unknown	813	0.51	114	0.54	927	0.52	0.328282	No
b0166	dapD	5489.61	9760.87	15859.6	21178.8	2.15937	1.7196	1.50985	2.18188	Yes	3	3	Yes	[E] Amino acid transport and metabolism	Cytoplasmic	825	0.53	29	0.28	854	0.52	0.574868	No
b0167	glnD	1547.64	1520.13	3040.29	2893.51	3.14058	2.74304	2.42419	2.0239	Yes	3	2	No	[O] Posttranslational modification, protein turnover, chaperones	Cytoplasmic	2673	0.54	133	0.49	2806	0.54	0.357013	No
b0168	map	2724.96	4195.98	7074.38	13770.6	2.67267	1.93806	1.51477	1.34007	Yes	3	1	Yes	[J] Translation, ribosomal structure and biogenesis	Cytoplasmic	795	0.5	47	0.38	842	0.5	0.534093	No
b0169	rpsB	20834.4	29127.9	54901	65773.8	3.45474	3.5932	3.77519	2.84206	Yes	3	NA	Yes	[J] Translation, ribosomal structure and biogenesis	Cytoplasmic	726	0.51	233	0.48	959	0.5	0.806431	No
b0170	tsf	8318.69	13441.2	25659.1	31326.9	2.83048	2.59817	3.00425	2.29435	Yes	3	NA	Yes	[J] Translation, ribosomal structure and biogenesis	Cytoplasmic	852	0.5	653	0.51	1505	0.5	0.793564	No
b0171	pyrH	2371.11	4629.08	10794.7	16192.4	3.00608	2.14242	1.75088	3.65019	No	1	NA	Yes	[F] Nucleotide transport and metabolism	Cytoplasmic	726	0.53	43	0.33	769	0.52	0.558831	No
b0172	frr	5326.01	8320.17	11726.3	14388.5	2.33677	1.86253	1.56832	2.05875	No	1	NA	Yes	[J] Translation, ribosomal structure and biogenesis	Cytoplasmic	558	0.51	255	0.49	813	0.5	0.623698	No
b0173	dxr	1126.12	1649.15	2966.21	4359.66	3.68281	2.46133	1.9832	1.8262	No	1	NA	Yes	[I] Lipid transport and metabolism	Cytoplasmic	1197	0.53	458	0.5	1655	0.52	0.382785	No
b0174	ispU	5183.2	5109.6	8197.52	10684.7	2.19822	1.77604	1.52919	1.42381	No	1	NA	Yes	[I] Lipid transport and metabolism	Cytoplasmic	762	0.5	119	0.4	881	0.49	0.293082	No
b0175	cdsA	4007.54	4186.95	7552.58	11098.4	2.38571	1.92644	1.5987	1.44071	No	1	NA	Yes	[I] Lipid transport and metabolism	Integral Membrane Protein	858	0.51	313	0.49	1171	0.5	0.295614	No
b0176	rseP	2155.38	2450.88	4806.99	6466.56	3.12426	2.45872	1.86315	1.62193	No	1	NA	Yes	[M] Cell wall/membrane/envelope biogenesis	Integral Membrane Protein	1353	0.51	387	0.5	1740	0.51	0.3207	No
b0177	bamA	10231.1	11497.4	20657.2	19939.9	2.12038	1.87486	1.70205	1.45853	Yes	8	1	Yes	[M] Cell wall/membrane/envelope biogenesis	Periplasmic	2433	0.51	356	0.49	2789	0.5	0.537356	Yes
b0178	skp	13890.3	19564.4	23769.2	29152.3	2.68451	2.48084	2.79464	3.46093	Yes	8	2	No	[M] Cell wall/membrane/envelope biogenesis	Periplasmic	486	0.5	83	0.49	569	0.5	0.682358	Yes
b0179	lpxD	5685.31	7882.17	12871.6	15531.3	2.28731	2.00391	1.89415	2.06548	Yes	8	3	Yes	[M] Cell wall/membrane/envelope biogenesis	Cytoplasmic	1026	0.53	NA	NA	NA	NA	0.445944	No
b0180	fabZ	3473.29	5648.86	9922.27	12226.5	2.70459	2.21235	2.06044	2.66786	Yes	8	4	Yes	[I] Lipid transport and metabolism	Cytoplasmic	456	0.5	617	0.51	1073	0.51	0.515171	No
b0181	lpxA	5884.25	7270.64	14576.8	16396.5	2.52223	2.41267	2.21281	2.8406	Yes	8	5	Yes	[M] Cell wall/membrane/envelope biogenesis	Cytoplasmic	789	0.53	451	0.51	1240	0.52	0.478353	No
b0182	lpxB	1632.53	2903.66	5507.3	4820.23	3.4794	2.62525	2.24588	2.41348	Yes	8	6	Yes	[M] Cell wall/membrane/envelope biogenesis	Cytoplasmic	1149	0.54	NA	NA	NA	NA	0.384584	No
b0183	rnhB	525.043	921.176	2491.39	2977.95	6.28252	4.2257	3.05733	3.14928	Yes	8	7	No	[L] Replication, recombination and repair	Cytoplasmic	597	0.57	NA	NA	NA	NA	0.43663	No
b0184	dnaE	1188.31	2031.79	3657.62	5283.87	4.08435	3.46328	2.85172	3.89931	Yes	8	8	Yes	[L] Replication, recombination and repair	Cytoplasmic	3483	0.55	NA	NA	NA	NA	0.437553	No
b0185	accA	5635.16	6951.92	14157	15195.4	2.46694	2.08944	1.75098	2.10328	No	1	NA	Yes	[I] Lipid transport and metabolism	Unknown	960	0.52	345	0.53	1305	0.53	0.594392	No
b0186	ldcC	1195.25	995.463	1396.3	2101.31	3.43423	3.20034	2.97663	2.68813	No	1	NA	No	[E] Amino acid transport and metabolism	Cytoplasmic	2142	0.51	21	0.48	2163	0.51	0.363965	No
b0187	yaeR	798.802	1030.69	1496.56	1889.9	4.1807	3.18715	2.83967	2.80656	No	1	NA	No	NA	Cytoplasmic	390	0.51	NA	NA	NA	NA	0.416533	No
b0188	tilS	554.332	933.942	1468.5	1794.62	5.25071	3.51802	2.72733	2.63566	No	1	NA	Yes	[D] Cell cycle control, cell division, chromosome partitioning	Cytoplasmic	1299	0.58	25	0.4	1324	0.58	0.31247	No
b0189	rof	448.326	521.558	649.191	919.77	5.72722	4.73268	4.79544	3.72755	Yes	2	2	No	[K] Transcription	Cytoplasmic	255	0.48	NA	NA	NA	NA	0.410451	No
b0190	yaeQ	1524.9	2287.22	4397.16	5520.1	3.33187	2.42644	1.79324	1.66346	Yes	3	1	No	[S] Function unknown	Cytoplasmic	546	0.52	20	0.35	566	0.52	0.384126	No
b0191	yaeJ	588.28	1062.99	1445.24	2051.98	5.19863	3.23328	2.67968	2.42769	Yes	3	2	No	[J] Translation, ribosomal structure and biogenesis	Cytoplasmic	423	0.54	513	0.53	936	0.54	0.312799	No
b0192	nlpE	857.127	1334	1301.75	2102.26	4.06852	2.77308	2.74047	2.25513	Yes	3	3	No	[M] Cell wall/membrane/envelope biogenesis	Outer membrane Lipoprotein	711	0.52	NA	NA	NA	NA	0.384871	No
b0194	proS	3540.19	6147.17	11193.9	9793.94	2.56465	1.74102	1.41571	2.41184	No	1	NA	Yes	[J] Translation, ribosomal structure and biogenesis	Cytoplasmic	1719	0.55	213	0.48	1932	0.54	0.621257	No
b0195	yaeB	536.502	1268.4	1893.58	2913.72	5.66424	3.30192	2.51115	2.19124	Yes	2	2	No	[S] Function unknown	Cytoplasmic	708	0.55	397	0.54	1105	0.55	0.401781	No
b0196	rcsF	5563.28	6812.44	11240.7	12653.9	2.25237	1.86392	1.48644	1.44124	Yes	2	1	No	NA	Outer membrane Lipoprotein	405	0.53	77	0.4	482	0.51	0.3934	No
b0197	metQ	24068.3	28436.6	38699.7	55819.1	3.35249	4.03146	3.68503	3.51566	Yes	3	3	No	[P] Inorganic ion transport and metabolism	Membrane Lipoprotein	816	0.49	80	0.48	896	0.49	0.600619	No
b0198	metI	10739.7	15596	25389.4	31225.2	2.01512	1.59266	1.30401	1.00867	Yes	3	2	No	[P] Inorganic ion transport and metabolism	Integral Membrane Protein	654	0.52	8	0.5	662	0.52	0.468673	No
b0199	metN	12791.4	17650.8	26225.6	28097.4	1.85937	1.4314	1.06508	1.00682	Yes	3	1	No	[P] Inorganic ion transport and metabolism	Cytoplasmic	1032	0.53	69	0.42	1101	0.52	0.444789	No
b0200	gmhB	2823.97	3617	5333.97	8256.8	2.63595	2.04559	1.68548	1.46786	No	1	NA	No	[E] Amino acid transport and metabolism	Cytoplasmic	576	0.5	NA	NA	NA	NA	0.425668	No
b0207	dkgB	766.231	920.373	1018.89	1432.37	4.52724	3.35479	3.73847	2.99073	No	1	NA	No	[R] General function prediction only	Cytoplasmic	804	0.46	103	0.39	907	0.45	0.503575	No
b0208	yafC	629.741	775.937	1133.92	1397.13	5.00127	3.8674	3.33461	3.11163	No	1	NA	No	[K] Transcription	Cytoplasmic	915	0.5	415	0.44	1330	0.48	0.276685	No
b0209	yafD	2033.65	2769.96	4415.14	4624.29	2.97554	2.32436	1.79391	1.85918	Yes	2	1	No	[S] Function unknown	Cytoplasmic	801	0.53	50	0.48	851	0.52	0.308385	No
b0210	yafE	184.863	237.237	322.118	405.394	12.2956	8.00744	8.27271	5.78154	Yes	2	2	No	[Q] Secondary metabolites biosynthesis, transport and catabolism	Cytoplasmic	624	0.49	578	0.53	1202	0.51	0.324946	No
b0211	mltD	1593.98	2014.83	3258.13	3196.97	3.26707	2.50586	1.95563	2.04814	No	1	NA	No	[M] Cell wall/membrane/envelope biogenesis	Outer membrane Lipoprotein	1359	0.52	NA	NA	NA	NA	0.392559	Yes
b0212	gloB	498.4	801.64	450.945	1152.84	6.08697	4.23518	7.69385	4.58949	No	1	NA	No	[R] General function prediction only	Cytoplasmic	756	0.4	NA	NA	NA	NA	0.255447	No
b0213	yafS	505.761	950.828	906.765	1264.55	5.64283	3.49198	3.66658	3.1421	No	1	NA	No	[Q] Secondary metabolites biosynthesis, transport and catabolism	Cytoplasmic	723	0.49	31	0.45	754	0.49	0.273429	No
b0214	rnhA	264.966	427.676	573.442	1051.22	8.50189	5.31603	5.0766	3.48658	No	1	NA	No	[L] Replication, recombination and repair	Cytoplasmic	468	0.5	670	0.49	1138	0.5	0.438268	No
b0215	dnaQ	1108.12	1481.2	1536.01	2122.93	3.96626	3.00727	2.764	2.58201	No	1	NA	No	[L] Replication, recombination and repair	Cytoplasmic	732	0.5	46	0.37	778	0.49	0.358757	No
b0219	yafV	359.972	289.117	572.342	519.128	6.50796	6.40148	4.6763	5.5759	No	1	NA	No	[R] General function prediction only	Cytoplasmic	771	0.55	27	0.48	798	0.55	0.342019	No
b0221	fadE	8428.13	7494.26	5664.07	2223.31	3.5835	4.43194	5.17345	5.57313	No	1	NA	No	[I] Lipid transport and metabolism	Integral Membrane Protein	2445	0.57	NA	NA	NA	NA	0.457755	Yes
b0222	lpcA	2746.29	4000.23	6131.87	4682.15	2.8146	1.94681	1.67163	1.6974	No	1	NA	No	[G] Carbohydrate transport and metabolism	Cytoplasmic	579	0.51	143	0.44	722	0.5	0.551072	No
b0223	yafJ	1820.02	2456.9	4063.46	3491.6	3.04472	2.19166	1.89181	1.92567	No	1	NA	No	[R] General function prediction only	Cytoplasmic	768	0.54	NA	NA	NA	NA	0.374235	No
b0224	yafK	4109.13	4759.95	6841.97	9773.77	2.33924	1.92582	1.55329	1.35569	No	1	NA	No	[S] Function unknown	Unknown	741	0.48	79	0.44	820	0.48	0.441027	No
b0228	yafM	471.448	519.524	636.041	969.613	5.72562	4.61938	4.84033	3.90351	No	1	NA	No	[L] Replication, recombination and repair	Cytoplasmic	498	0.45	NA	NA	NA	NA	0.260904	No
b0231	dinB	1264.69	1656.07	2323.74	2355.68	3.68258	2.82374	2.31612	2.49447	Yes	4	1	No	[L] Replication, recombination and repair	Cytoplasmic	1056	0.54	17	0.53	1073	0.54	0.369817	No
b0237	pepD	4368.88	7010.17	10737.5	10028	2.37987	2.32497	2.25158	2.90152	No	1	NA	No	[E] Amino acid transport and metabolism	Cytoplasmic	1458	0.51	91	0.46	1549	0.51	0.589802	No
b0238	gpt	1707.34	2914.45	4110.26	6210	3.42181	2.24409	1.6434	1.70801	No	1	NA	No	[F] Nucleotide transport and metabolism	Cytoplasmic	459	0.52	59	0.44	518	0.51	0.595848	No
b0239	frsA	1251.09	1527.79	2898.95	2960.8	3.41463	2.63373	2.01366	2.07495	No	1	NA	No	[R] General function prediction only	Cytoplasmic	1245	0.54	25	0.48	1270	0.54	0.400786	No
b0240	crl	3647.78	5825.37	6007.34	8918.65	2.47477	1.96853	1.8211	2.37339	No	1	NA	No	NA	Cytoplasmic	402	0.5	19	0.42	421	0.5	0.480076	No
b0242	proB	6480.41	10266.9	17138.9	18412.9	2.0165	1.45028	1.1911	1.09008	Yes	2	1	No	[E] Amino acid transport and metabolism	Cytoplasmic	1104	0.56	151	0.46	1255	0.55	0.42957	No
b0243	proA	4672.42	5941.72	10350.5	12873.3	2.19383	1.65369	1.41467	1.37777	Yes	2	2	No	[E] Amino acid transport and metabolism	Cytoplasmic	1254	0.54	NA	NA	NA	NA	0.464965	No
b0245	ykfI	85.7022	123.744	243.169	271.836	18.0108	13.4557	10.562	8.65221	Yes	8	8	No	NA	Cytoplasmic	342	0.51	NA	NA	NA	NA	0.29019	No
b0246	yafW	201.221	345.088	630.059	552.584	9.4353	7.42458	5.84807	6.14333	Yes	8	7	No	NA	Cytoplasmic	318	0.57	NA	NA	NA	NA	0.410676	No
b0247	ykfG	62.1979	96.7993	157.479	127.197	30.0524	16.8766	15.6467	18.7593	Yes	8	5	No	[L] Replication, recombination and repair	Cytoplasmic	477	0.58	NA	NA	NA	NA	0.299206	No
b0248	yafX	1266.98	1454.69	2342.45	2408.91	3.65559	3.17575	2.56022	2.42346	Yes	8	4	No	NA	Cytoplasmic	459	0.56	NA	NA	NA	NA	0.43976	No
b0249	ykfF	526.408	930.439	1404.51	1094.94	5.741	4.43101	3.73966	4.05672	Yes	8	3	No	NA	Periplasmic	240	0.59	527	0.53	767	0.55	0.360824	No
b0251	yafY	1058.69	4169.39	6364.42	4365.81	5.42568	7.29711	7.47689	2.97862	Yes	8	1	No	NA	Inner membrane Lipoprotein	444	0.51	209	0.56	653	0.53	0.423489	No
b0252	yafZ	134.445	183.508	218.99	204.798	15.4538	13.4748	13.8669	18.8615	Yes	2	2	No	NA	Cytoplasmic	822	0.58	NA	NA	NA	NA	0.32496	No
b0253	ykfA	573.34	495.652	578.471	375.598	5.34212	5.38295	5.36399	6.70177	Yes	2	1	No	NA	Cytoplasmic	864	0.57	506	0.42	1370	0.51	0.31119	No
b0258	ykfC	373.82	454.075	736.747	623.354	6.37164	5.28575	4.75739	4.89828	No	1	NA	No	[L] Replication, recombination and repair	Cytoplasmic	1146	0.55	647	0.55	1793	0.55	0.250545	No
b0259	insH_1	32065.8	49341	56387.2	49749	2.39632	3.31219	2.49611	2.19863	No	1	NA	No	[L] Replication, recombination and repair	Unknown	1017	0.55	NA	NA	NA	NA	0.372255	No
b0260	mmuP	3260.56	2519.59	5919.91	8152.94	2.65907	2.30992	1.50388	1.42222	Yes	2	1	No	NA	Integral Membrane Protein	1404	0.55	39	0.33	1443	0.54	0.357746	No
b0261	mmuM	3767.82	3481.74	5937.06	5502.16	2.51819	2.12954	1.69584	1.54464	Yes	2	2	No	[E] Amino acid transport and metabolism	Cytoplasmic	933	0.6	485	0.56	1418	0.59	0.387945	No
b0262	afuC	81.8161	97.2858	197.876	158.269	20.9991	14.5418	11.4858	12.4674	Yes	5	NA	No	[E] Amino acid transport and metabolism	Cytoplasmic	1047	0.56	NA	NA	NA	NA	0.439701	No
b0264	insB_2	834.568	1763.74	2296.13	2426.95	4.35243	2.95668	2.57453	2.44366	Yes	5	NA	No	[L] Replication, recombination and repair	Unknown	504	0.55	NA	NA	NA	NA	0.281854	No
b0265	insA_2	5621.86	6041.41	6545.65	7399.45	2.24865	1.99914	1.93289	1.62709	Yes	5	NA	No	[L] Replication, recombination and repair	Unknown	276	0.53	NA	NA	NA	NA	0.381326	No
b0266	yagB	311.565	552.062	539.25	521.985	7.25591	4.75166	4.83921	5.50863	Yes	3	2	No	NA	Cytoplasmic	351	0.51	NA	NA	NA	NA	0.295756	No
b0268	yagE	395.19	560.048	774.234	326.606	6.09125	4.06935	4.06211	7.61632	Yes	2	1	No	[E] Amino acid transport and metabolism	Cytoplasmic	909	0.62	NA	NA	NA	NA	0.446965	No
b0269	yagF	312.289	707.137	758.731	386.781	7.65239	4.69076	4.51678	8.59727	Yes	2	2	No	[E] Amino acid transport and metabolism	Cytoplasmic	1968	0.67	NA	NA	NA	NA	0.434277	No
b0270	yagG	359.865	383.865	485.379	360.374	9.46651	12.1171	11.0215	12.3231	Yes	2	1	Yes	[G] Carbohydrate transport and metabolism	Integral Membrane Protein	1383	0.62	NA	NA	NA	NA	0.450361	No
b0271	yagH	295.413	450.351	604.908	340.339	12.8639	12.5555	12.3312	13.5943	Yes	2	2	No	[G] Carbohydrate transport and metabolism	Cytoplasmic	1611	0.64	NA	NA	NA	NA	0.469287	No
b0272	yagI	1210.5	2192.22	3575.05	3021.6	3.84714	2.83674	2.07752	2.24872	No	1	NA	No	[K] Transcription	Cytoplasmic	759	0.63	26	0.5	785	0.63	0.403042	No
b0273	argF	5955.32	6173.11	13787.7	15723.7	2.1371	1.909	1.36076	1.5728	No	1	NA	No	[E] Amino acid transport and metabolism	Cytoplasmic	1005	0.59	35	0.43	1040	0.58	0.449015	No
b0282	yagP	94.1006	109.858	177.241	232.918	14.2819	11.8063	10.9815	9.77751	No	1	NA	No	[K] Transcription	Cytoplasmic	411	0.53	51	0.59	462	0.53	0.28596	No
b0283	paoD	204.689	205.494	311.604	288.385	8.97439	9.80225	9.37679	9.05723	Yes	4	4	No	[O] Posttranslational modification, protein turnover, chaperones	Cytoplasmic	957	0.6	207	0.56	1164	0.59	0.292365	No
b0284	paoC	325.378	332.245	431.149	448.911	6.62654	7.3277	7.34184	7.51389	Yes	4	3	No	[C] Energy production and conversion	Cytoplasmic	2199	0.59	NA	NA	NA	NA	0.368542	No
b0285	paoB	107.384	114.613	132.67	133.58	15.5511	14.2027	16.9978	15.0627	Yes	4	2	No	[C] Energy production and conversion	Cytoplasmic	957	0.61	NA	NA	NA	NA	0.350433	No
b0287	yagU	1632.67	3348.72	4805.64	21731.5	3.63059	3.23174	3.02023	5.11895	No	1	NA	No	[S] Function unknown	Integral Membrane Protein	615	0.45	17	0.47	632	0.45	0.282769	No
b0289	yagV	139.881	200.97	260.243	286.436	13.2898	8.77689	9.52056	9.2339	Yes	4	4	No	NA	Unknown	NA	NA	NA	NA	NA	NA	NA	Yes
b0290	yagW	173.931	243.984	355.161	368.384	11.1028	7.65369	7.63068	6.70732	Yes	4	3	No	NA	Periplasmic	NA	NA	NA	NA	NA	NA	NA	No
b0291	yagX	97.0391	142.257	210.858	198.234	18.995	13.6538	11.9653	14.7473	Yes	4	2	No	NA	Periplasmic	NA	NA	NA	NA	NA	NA	NA	Yes
b0292	matC	81.9774	156.16	217.438	193.375	20.0715	10.8839	10.0768	12.2874	Yes	4	1	No	NA	Periplasmic	NA	NA	NA	NA	NA	NA	NA	No
b0293	matB	84.0356	118.343	242.336	176.583	37.4493	22.3607	18.1579	18.5008	No	1	NA	No	NA	Periplasmic	588	0.53	NA	NA	NA	NA	0.491455	Yes
b0298	insE	1050.79	1669.02	1970.6	1953.84	7.17094	4.9476	4.25363	3.90899	Yes	4	NA	No	[L] Replication, recombination and repair	Unknown	309	0.5	NA	NA	NA	NA	0.431035	No
b0299	insF	777.084	1420.67	1551.18	1269.83	7.72929	4.68559	4.49525	4.6604	Yes	4	NA	No	[L] Replication, recombination and repair	Unknown	867	0.55	NA	NA	NA	NA	0.325855	No
b0301	ykgB	280.598	438.928	348.633	692.543	8.81447	7.91951	9.97795	6.88265	Yes	2	2	No	[S] Function unknown	Integral Membrane Protein	594	0.45	NA	NA	NA	NA	0.315596	No
b0304	ykgC	392.078	354.665	242.979	522.982	6.8845	7.21155	14.4784	9.37402	No	1	NA	No	[C] Energy production and conversion	Cytoplasmic	1326	0.46	NA	NA	NA	NA	0.298095	No
b0305	ykgD	74.7302	90.4111	106.825	119.116	17.7305	13.1797	13.9681	14.7645	No	1	NA	No	[K] Transcription	Cytoplasmic	855	0.51	NA	NA	NA	NA	0.25781	No
b0307	ykgF	1702.7	1769.44	1295.59	1045	3.04366	2.58228	3.14683	4.46694	Yes	3	2	No	[C] Energy production and conversion	Cytoplasmic	1428	0.5	NA	NA	NA	NA	0.346506	No
b0308	ykgG	1088.25	1041.23	568.588	715.765	3.73069	3.79418	5.69231	5.48543	Yes	3	3	No	NA	Cytoplasmic	696	0.52	NA	NA	NA	NA	0.364894	No
b0311	betA	213.865	508.536	838.217	798.478	8.29476	4.78139	4.31713	4.19342	Yes	3	3	No	[E] Amino acid transport and metabolism	Cytoplasmic	1671	0.57	NA	NA	NA	NA	0.457016	No
b0312	betB	799.219	1768.27	3178.2	3234.3	4.08504	2.60017	2.02973	2.06226	Yes	3	2	No	[C] Energy production and conversion	Cytoplasmic	1473	0.58	NA	NA	NA	NA	0.502462	No
b0313	betI	256.294	624.288	971.085	1171.66	7.92485	4.12896	3.27423	3.19289	Yes	3	1	No	NA	Cytoplasmic	588	0.57	27	0.52	615	0.57	0.369055	No
b0314	betT	383.356	513.02	867.688	1088.92	6.28473	4.41753	3.44822	3.29651	No	1	NA	No	[M] Cell wall/membrane/envelope biogenesis	Integral Membrane Protein	2034	0.55	NA	NA	NA	NA	0.376341	No
b0316	yahB	488.939	601.014	753.953	887.423	5.84584	4.43989	4.16891	4.24219	No	1	NA	No	[K] Transcription	Periplasmic	933	0.49	NA	NA	NA	NA	0.372692	No
b0323	yahI	100.818	137.67	216.231	159.547	20.8451	12.7046	12.803	19.9673	Yes	2	1	No	[E] Amino acid transport and metabolism	Cytoplasmic	951	0.56	NA	NA	NA	NA	0.417236	No
b0324	yahJ	257.83	351.066	570.513	598.917	8.20966	6.33452	5.38663	6.55821	Yes	2	2	No	[F] Nucleotide transport and metabolism	Periplasmic	1383	0.56	NA	NA	NA	NA	0.46314	Yes
b0325	yahK	7492.02	4694.81	6777.63	7622.23	3.11966	3.72505	4.57365	3.5065	No	1	NA	No	[R] General function prediction only	Cytoplasmic	1050	0.53	NA	NA	NA	NA	0.401262	No
b0337	codA	1386.7	3038.89	8701.33	12301.6	3.18907	2.05995	1.49129	4.10252	Yes	2	2	No	[F] Nucleotide transport and metabolism	Cytoplasmic	1284	0.53	NA	NA	NA	NA	0.387779	No
b0338	cynR	379.051	697.588	1024.92	1097.3	6.76057	3.87392	3.22207	4.27747	No	1	NA	No	[K] Transcription	Cytoplasmic	900	0.55	24	0.33	924	0.54	0.263017	No
b0339	cynT	896.26	417.105	317.671	332.055	4.04385	5.47592	6.91833	8.77547	Yes	3	1	No	[P] Inorganic ion transport and metabolism	Cytoplasmic	660	0.57	NA	NA	NA	NA	0.377611	No
b0340	cynS	1078.65	459.974	326.878	285.151	4.91959	6.82956	8.59038	9.24788	Yes	3	2	No	[P] Inorganic ion transport and metabolism	Cytoplasmic	471	0.51	NA	NA	NA	NA	0.425856	No
b0341	cynX	411.151	261.319	228.103	180.565	6.51129	8.02159	11.4506	13.5713	Yes	3	3	No	[P] Inorganic ion transport and metabolism	Integral Membrane Protein	1155	0.59	NA	NA	NA	NA	0.333914	No
b0343	lacY	162.85	146.726	166.655	145.968	11.0018	10.628	14.3462	14.9786	Yes	3	2	No	[E] Amino acid transport and metabolism	Integral Membrane Protein	1254	0.46	NA	NA	NA	NA	0.400252	No
b0344	lacZ	122.898	225.939	254.884	135.43	13.6907	8.5936	10.6302	14.54	Yes	3	1	No	[G] Carbohydrate transport and metabolism	Cytoplasmic	3075	0.56	NA	NA	NA	NA	0.420827	No
b0345	lacI	1337.58	2131.36	2290.43	1836.38	3.49549	2.56889	2.4712	2.69142	Yes	2	2	No	NA	Cytoplasmic	1083	0.56	28	0.46	1111	0.56	0.362795	No
b0346	mhpR	7176.81	6824.36	4587.95	2966.4	2.12114	1.92858	2.62357	2.10976	Yes	2	1	No	[K] Transcription	Cytoplasmic	834	0.56	NA	NA	NA	NA	0.334716	No
b0347	mhpA	161.011	201.727	233.084	165.33	13.3763	10.3088	10.4398	13.9942	Yes	6	1	No	[C] Energy production and conversion	Cytoplasmic	1665	0.57	18	0.5	1683	0.57	0.447799	No
b0348	mhpB	139.692	233.183	257.457	235.82	12.1906	7.91924	8.87327	10.2789	Yes	6	2	No	NA	Unknown	945	0.58	NA	NA	NA	NA	0.343453	No
b0349	mhpC	214.416	587.533	736.161	589.129	9.25019	6.121	6.23665	10.4353	Yes	6	3	No	NA	Cytoplasmic	867	0.55	NA	NA	NA	NA	0.474087	No
b0350	mhpD	178.195	367.967	605.448	538.314	11.0397	7.43393	6.73556	9.28273	Yes	6	4	No	[Q] Secondary metabolites biosynthesis, transport and catabolism	Cytoplasmic	810	0.55	NA	NA	NA	NA	0.376583	No
b0351	mhpF	150.462	322.135	560.902	478.884	11.2936	6.22811	6.28749	7.84545	Yes	6	5	No	[E] Amino acid transport and metabolism	Unknown	951	0.54	NA	NA	NA	NA	0.424563	No
b0352	mhpE	217.543	441.003	844.706	716.13	9.30076	5.80139	5.28479	6.27165	Yes	6	6	No	[Q] Secondary metabolites biosynthesis, transport and catabolism	Cytoplasmic	1014	0.57	NA	NA	NA	NA	0.429306	No
b0353	mhpT	183.916	199.182	277.126	211.252	10.0408	11.7406	10.4668	12.4568	No	1	NA	No	[E] Amino acid transport and metabolism	Integral Membrane Protein	1212	0.57	576	0.58	1788	0.57	0.266185	No
b0354	yaiL	662.751	1210.9	1472.86	2427.22	4.76192	2.88097	2.74688	2.23596	No	1	NA	No	NA	Cytoplasmic	540	0.48	NA	NA	NA	NA	0.368691	No
b0355	frmB	152.184	397.611	535.558	657.921	13.8288	8.00796	6.91436	8.60653	Yes	3	3	No	[R] General function prediction only	Cytoplasmic	834	0.49	NA	NA	NA	NA	0.369185	No
b0356	frmA	4818.79	5811.87	8991.05	9078.82	4.31388	6.40354	4.14173	9.64053	Yes	3	2	No	[C] Energy production and conversion	Cytoplasmic	1110	0.54	18	0.5	1128	0.54	0.53868	No
b0360	insC	1654.59	2086.88	2583.67	3085.89	3.31519	2.58205	2.40184	2.28758	Yes	3	NA	No	[L] Replication, recombination and repair	Unknown	411	0.51	NA	NA	NA	NA	0.22399	No
b0361	insD_1	2880.45	4709.8	5643.25	7065.13	2.73872	2.07794	1.89378	1.72429	Yes	3	NA	No	[L] Replication, recombination and repair	Unknown	906	0.55	NA	NA	NA	NA	0.266948	No
b0365	tauA	1033.28	1721.22	1586.7	1451.82	4.02594	3.45896	3.5353	3.32038	Yes	4	1	No	[P] Inorganic ion transport and metabolism	Periplasmic	963	0.56	NA	NA	NA	NA	0.457532	Yes
b0366	tauB	843.46	1094.44	1247.68	1277.99	4.2451	3.78458	3.97919	3.46141	Yes	4	2	No	[P] Inorganic ion transport and metabolism	Cytoplasmic	768	0.56	NA	NA	NA	NA	0.391707	No
b0367	tauC	316.987	442.056	517.477	507.511	6.85129	5.96036	6.16194	5.27595	Yes	4	3	No	[P] Inorganic ion transport and metabolism	Integral Membrane Protein	828	0.57	NA	NA	NA	NA	0.306087	No
b0368	tauD	395.686	618.876	781.08	595.413	6.0487	5.10598	6.21476	5.10598	Yes	4	4	No	[Q] Secondary metabolites biosynthesis, transport and catabolism	Cytoplasmic	852	0.54	NA	NA	NA	NA	0.352724	No
b0369	hemB	1557.71	2766.36	4116.73	4853.87	3.44268	2.62678	2.09979	2.12549	No	1	NA	Yes	NA	Cytoplasmic	975	0.54	27	0.52	1002	0.54	0.476666	No
b0376	ampH	1981.85	1842.15	2745.8	2636.69	2.9845	2.5879	1.99946	2.18213	No	1	NA	No	[V] Defense mechanisms	Periplasmic	1158	0.55	36	0.47	1194	0.55	0.373715	Yes
b0377	sbmA	446.485	490.435	617.137	695.008	5.56982	4.27106	4.11801	3.98955	Yes	2	1	No	[I] Lipid transport and metabolism	Integral Membrane Protein	1221	0.51	256	0.46	1477	0.5	0.406248	No
b0378	yaiW	2316.12	1671.79	2647.85	3417.26	2.71778	2.40556	2.14831	1.87495	Yes	2	2	No	NA	Outer membrane Lipoprotein	1095	0.53	34	0.38	1129	0.53	0.359397	Yes
b0380	yaiZ	1458.84	702.725	749.092	557.489	3.25631	3.77856	4.18093	5.03502	No	1	NA	No	NA	Integral Membrane Protein	213	0.49	29	0.48	242	0.49	0.356362	No
b0381	ddlA	1023.1	1586.14	2648.09	2611.25	3.80083	2.66446	2.26776	2.52508	No	1	NA	No	[M] Cell wall/membrane/envelope biogenesis	Cytoplasmic	1095	0.51	NA	NA	NA	NA	0.426444	No
b0383	phoA	205.008	348.758	509.088	407.896	9.63236	6.42404	5.78846	8.10899	Yes	2	1	No	NA	Periplasmic	1416	0.53	NA	NA	NA	NA	0.400546	No
b0384	psiF	585.596	242.168	346.302	468.587	6.52904	9.43446	9.67046	6.46365	Yes	2	2	No	NA	Unknown	321	0.48	NA	NA	NA	NA	0.367502	Yes
b0386	proC	2063.65	2640.65	4323.45	4625.3	3.0442	2.30134	1.96237	2.12143	No	1	NA	No	[E] Amino acid transport and metabolism	Unknown	810	0.55	672	0.5	1482	0.52	0.440343	No
b0387	yaiI	246.761	606.199	574.072	806.745	8.46099	4.19022	4.69352	3.783	No	1	NA	No	[S] Function unknown	Cytoplasmic	459	0.56	NA	NA	NA	NA	0.362863	No
b0388	aroL	1674.37	3965.51	4170.06	4426.15	3.1072	2.00456	1.83684	1.77111	Yes	3	1	No	[E] Amino acid transport and metabolism	Unknown	525	0.52	127	0.4	652	0.5	0.307976	No
b0389	yaiA	863.888	1845.69	1786.62	3594.4	4.45507	2.85278	2.8119	1.97599	Yes	3	2	No	NA	Cytoplasmic	192	0.48	58	0.4	250	0.46	0.333502	No
b0390	aroM	505.765	574.625	756.198	1583.52	5.59712	4.12016	3.95541	2.60962	Yes	3	3	No	NA	Cytoplasmic	678	0.46	326	0.42	1004	0.45	0.337748	No
b0391	yaiE	1918.41	2701.56	4724.44	4012.12	4.13258	4.16451	4.01678	3.13313	No	1	NA	No	[S] Function unknown	Cytoplasmic	285	0.52	429	0.46	714	0.49	0.446279	No
b0393	rdgC	815.314	1334.5	1530.6	2831.3	4.52602	3.03164	2.623	2.31465	No	1	NA	No	[L] Replication, recombination and repair	Cytoplasmic	912	0.52	NA	NA	NA	NA	0.488574	No
b0394	mak	3063.02	2680.9	2979.2	3080.58	2.64094	2.45857	2.24315	2.27369	No	1	NA	No	[G] Carbohydrate transport and metabolism	Cytoplasmic	909	0.56	91	0.46	1000	0.55	0.34187	No
b0396	araJ	82.9072	191.267	277.611	394.303	20.0922	11.198	8.51629	7.41767	No	1	NA	No	NA	Integral Membrane Protein	1185	0.51	46	0.52	1231	0.51	0.259852	No
b0397	sbcC	585.334	926.215	1086.07	1516.72	4.84584	3.28536	3.66869	2.64794	Yes	2	2	No	[L] Replication, recombination and repair	Cytoplasmic	3147	0.54	530	0.52	3677	0.54	0.383466	No
b0398	sbcD	522.775	730.464	1089.32	1202.1	5.54686	3.83316	3.14696	3.22059	Yes	2	1	No	[L] Replication, recombination and repair	Cytoplasmic	1203	0.53	24	0.5	1227	0.53	0.388516	No
b0399	phoB	872.908	942.974	1550.02	1533.45	4.44602	3.52268	2.88081	3.00815	Yes	2	1	No	[K] Transcription	Cytoplasmic	690	0.54	41	0.37	731	0.53	0.344981	No
b0400	phoR	136.771	227.369	336.093	349.334	13.7441	7.85612	6.72515	7.10956	Yes	2	2	No	[T] Signal transduction mechanisms	Membrane Anchored	1296	0.53	648	0.55	1944	0.54	0.342575	No
b0401	brnQ	635.247	1478.11	3929.77	4820.21	4.58926	2.55016	1.66037	1.77306	Yes	2	1	No	[E] Amino acid transport and metabolism	Integral Membrane Protein	1320	0.56	170	0.43	1490	0.54	0.495201	No
b0402	proY	546.95	1193.64	2033.34	2476.04	5.15603	3.01832	2.22431	2.2509	Yes	2	2	No	[E] Amino acid transport and metabolism	Integral Membrane Protein	1374	0.53	290	0.52	1664	0.53	0.444045	No
b0403	malZ	860.976	1043.54	2127.91	1807.23	3.96052	3.1303	2.37066	2.87341	No	1	NA	No	[G] Carbohydrate transport and metabolism	Cytoplasmic	1815	0.55	519	0.52	2334	0.54	0.361294	No
b0404	acpH	202.48	255.609	364.299	376.404	9.78734	7.60255	6.50363	6.75455	No	1	NA	No	[S] Function unknown	Cytoplasmic	582	0.53	425	0.55	1007	0.54	0.349581	No
b0405	queA	666.253	1130.48	2023.5	3114.49	5.06664	3.29244	2.3406	2.01167	No	1	NA	No	[J] Translation, ribosomal structure and biogenesis	Cytoplasmic	1071	0.54	26	0.38	1097	0.54	0.444293	No
b0406	tgt	6987.48	8376.58	18278	21123.3	4.65356	4.98973	3.85235	3.53122	Yes	4	1	No	[J] Translation, ribosomal structure and biogenesis	Cytoplasmic	1128	0.51	244	0.48	1372	0.51	0.500814	No
b0407	yajC	6310.47	7569.75	14845.9	15394.7	2.46465	2.03258	1.57249	1.4965	Yes	4	2	No	[U] Intracellular trafficking, secretion, and vesicular transport	Membrane Anchored	333	0.5	511	0.48	844	0.49	0.614556	No
b0408	secD	4409.77	7665.38	15399	15124.6	2.2166	1.55608	1.26487	1.17255	Yes	4	3	Yes	[U] Intracellular trafficking, secretion, and vesicular transport	Integral Membrane Protein	1848	0.53	127	0.47	1975	0.53	0.53449	No
b0409	secF	4461.78	6196.97	13601.4	12833.8	2.54963	1.94587	1.44778	1.31389	Yes	4	4	Yes	[U] Intracellular trafficking, secretion, and vesicular transport	Integral Membrane Protein	972	0.52	455	0.5	1427	0.51	0.484847	No
b0410	yajD	1262.82	2023.47	1929.71	2451.76	3.62317	2.6017	2.51522	2.31365	No	1	NA	No	NA	Cytoplasmic	348	0.47	486	0.49	834	0.48	0.491158	No
b0411	tsx	3299.12	5429.85	6369.77	7040.84	2.78916	2.35987	2.06909	2.40997	No	1	NA	No	[M] Cell wall/membrane/envelope biogenesis	Outer Membrane B-barrel protein	885	0.51	361	0.41	1246	0.48	0.680199	Yes
b0413	nrdR	2749.98	3478.26	5601.64	7075.07	2.62728	1.97875	1.5771	1.51336	Yes	6	1	No	[K] Transcription	Cytoplasmic	450	0.51	43	0.49	493	0.51	0.465939	No
b0414	ribD	3641.92	6079.96	10595	10535.1	2.44323	1.70696	1.37258	1.34962	Yes	6	2	Yes	[H] Coenzyme transport and metabolism	Cytoplasmic	1104	0.55	439	0.52	1543	0.54	0.341407	No
b0415	ribE	6344.87	8336.15	19467.5	20611.2	2.22456	1.6325	1.29273	2.1637	Yes	6	3	Yes	[H] Coenzyme transport and metabolism	Cytoplasmic	471	0.52	211	0.54	682	0.53	0.62914	No
b0416	nusB	7407.51	9786.44	24208.7	25385.6	2.17824	1.60975	1.30402	2.05931	Yes	6	4	No	[K] Transcription	Cytoplasmic	420	0.54	481	0.52	901	0.53	0.542592	No
b0417	thiL	1417.23	2208.14	4777.48	5005.46	3.41048	2.33651	1.89876	1.76307	Yes	6	5	Yes	[H] Coenzyme transport and metabolism	Cytoplasmic	978	0.54	339	0.52	1317	0.54	0.376503	No
b0418	pgpA	563.816	782.561	1673.79	1639.49	4.85337	3.44669	2.71367	2.5242	Yes	6	6	No	[I] Lipid transport and metabolism	Integral Membrane Protein	519	0.53	8	0.38	527	0.53	0.341912	No
b0419	yajO	1670.57	1133.21	1439.05	1227.81	3.71734	4.84279	5.85801	4.66936	Yes	4	4	No	[C] Energy production and conversion	Cytoplasmic	975	0.53	94	0.52	1069	0.53	0.358986	No
b0420	dxs	1936.86	2533.06	4588.83	4604.16	2.79567	2.03767	1.71171	1.60361	Yes	4	3	Yes	[H] Coenzyme transport and metabolism	Unknown	1863	0.54	220	0.52	2083	0.54	0.456337	No
b0421	ispA	2118.86	3335.1	4675.59	6452	2.89464	1.99913	1.62303	1.46307	Yes	4	2	Yes	[H] Coenzyme transport and metabolism	Cytoplasmic	900	0.54	76	0.49	976	0.54	0.384217	No
b0422	xseB	4498.18	5111.54	9053.19	11465.7	2.33845	1.75891	1.40422	1.24673	Yes	4	1	No	[L] Replication, recombination and repair	Cytoplasmic	243	0.55	202	0.49	445	0.52	0.464402	No
b0423	thiI	1018.61	1882.18	3273.11	4272.09	3.94472	2.40436	1.8081	1.8264	No	1	NA	No	[H] Coenzyme transport and metabolism	Cytoplasmic	1449	0.52	82	0.56	1531	0.52	0.529703	No
b0424	yajL	509.846	811.774	1280.64	1206.53	5.47626	3.49924	2.92161	3.23817	Yes	2	2	No	NA	Unknown	591	0.57	NA	NA	NA	NA	0.480715	No
b0425	panE	854.617	1096.1	2077.13	3047.16	4.24019	2.98023	2.52037	2.0937	Yes	2	1	No	[H] Coenzyme transport and metabolism	Outer membrane Lipoprotein	912	0.52	NA	NA	NA	NA	0.365358	No
b0426	yajQ	1260.91	2186.01	2604.83	4498.98	4.19785	3.56142	3.58334	2.64276	No	1	NA	No	[S] Function unknown	Cytoplasmic	492	0.5	267	0.48	759	0.49	0.556104	No
b0427	yajR	145.678	241.531	359.098	449.391	13.7995	8.19108	6.38748	6.03437	No	1	NA	No	NA	Integral Membrane Protein	1365	0.53	548	0.49	1913	0.52	0.366616	No
b0430	cyoC	13400.5	17570.8	39356.4	48924.5	2.26398	2.02289	2.1573	2.21792	Yes	5	3	No	[C] Energy production and conversion	Integral Membrane Protein	615	0.53	604	0.52	1219	0.53	0.548948	No
b0431	cyoB	16462.2	18734.4	41773.8	51218.4	2.11364	1.74326	1.76312	2.07949	Yes	5	2	No	[C] Energy production and conversion	Integral Membrane Protein	1992	0.53	672	0.53	2664	0.53	0.53485	No
b0432	cyoA	22371.4	25722.2	54616.6	61507.5	2.01014	1.56443	1.42295	1.7805	Yes	5	1	No	[C] Energy production and conversion	Integral Membrane Protein	948	0.51	43	0.47	991	0.51	0.471991	No
b0433	ampG	565.491	1209.39	2703.91	3526.35	5.07602	2.85562	1.90316	1.77799	No	1	NA	No	[E] Amino acid transport and metabolism	Integral Membrane Protein	1476	0.54	607	0.53	2083	0.54	0.310165	No
b0434	yajG	2220.94	4332.02	5651.33	6089.27	2.95377	1.96938	1.58923	1.65243	No	1	NA	No	NA	Outer membrane Lipoprotein	579	0.51	42	0.43	621	0.51	0.602467	No
b0436	tig	5270.27	9845.02	15280.7	20485.4	2.22402	1.74593	1.70465	1.82292	No	1	NA	No	[O] Posttranslational modification, protein turnover, chaperones	Cytoplasmic	1299	0.51	299	0.46	1598	0.5	0.770125	No
b0437	clpP	4400.67	5947.5	12091.4	13772	2.22362	1.67947	1.44929	1.61003	Yes	3	1	No	[O] Posttranslational modification, protein turnover, chaperones	Unknown	624	0.51	100	0.44	724	0.5	0.445279	No
b0438	clpX	5536.36	7481.11	12377.7	12543.2	2.25709	1.77284	1.5226	1.68452	Yes	3	2	No	[O] Posttranslational modification, protein turnover, chaperones	Cytoplasmic	1275	0.52	90	0.57	1365	0.52	0.575849	No
b0439	lon	2562.78	4644.8	7311.39	9020.45	2.87243	2.12041	1.97747	2.0298	Yes	3	3	No	[O] Posttranslational modification, protein turnover, chaperones	Cytoplasmic	2355	0.52	73	0.42	2428	0.52	0.532143	No
b0440	hupB	10118.8	12534.5	12545.1	11607.7	9.62884	10.8559	10.0982	6.48523	No	1	NA	No	[L] Replication, recombination and repair	Cytoplasmic	273	0.49	119	0.46	392	0.48	0.61657	No
b0441	ppiD	3823.76	5928.92	8975.56	9591.47	2.42084	1.71006	1.40708	1.67456	No	1	NA	No	[O] Posttranslational modification, protein turnover, chaperones	Membrane Anchored	1872	0.52	447	0.51	2319	0.52	0.577108	No
b0442	ybaV	134.452	320.624	337.738	343.149	14.6817	7.06211	7.34622	7.26839	No	1	NA	No	[L] Replication, recombination and repair	Periplasmic	372	0.55	27	0.33	399	0.53	0.38698	No
b0443	fadM	589.891	388.477	254.519	263.647	10.0844	8.93853	11.5778	8.28739	No	1	NA	No	[R] General function prediction only	Cytoplasmic	399	0.46	NA	NA	NA	NA	0.358002	No
b0444	queC	435.937	653.503	674.073	743.774	5.81996	4.12744	4.82022	5.07651	No	1	NA	No	[R] General function prediction only	Cytoplasmic	696	0.52	NA	NA	NA	NA	0.405677	No
b0445	ybaE	766.743	638.412	784.941	665.228	4.51772	3.99925	4.55661	4.79999	No	1	NA	No	[R] General function prediction only	Cytoplasmic	1701	0.53	NA	NA	NA	NA	0.312373	No
b0446	cof	487.446	504.824	930.123	1024.98	5.99159	5.21151	3.83143	4.09925	No	1	NA	No	[R] General function prediction only	Cytoplasmic	819	0.51	NA	NA	NA	NA	0.316569	No
b0447	ybaO	429.265	498.147	681.423	802.415	6.16625	5.33	4.53496	4.4406	No	1	NA	No	NA	Cytoplasmic	459	0.52	28	0.39	487	0.51	0.461065	No
b0448	mdlA	131.004	182.419	297.712	295.445	12.3974	7.53415	6.83117	6.52522	Yes	2	1	No	[V] Defense mechanisms	Integral Membrane Protein	1773	0.54	467	0.53	2240	0.54	0.383551	No
b0449	mdlB	100.471	138.825	236.852	217.678	13.5956	8.4324	8.58113	8.94245	Yes	2	2	No	[V] Defense mechanisms	Integral Membrane Protein	1782	0.56	NA	NA	NA	NA	0.361597	No
b0452	tesB	865.073	1152.17	1982.58	2170.39	4.14261	3.04689	2.47195	2.52882	No	1	NA	No	[I] Lipid transport and metabolism	Cytoplasmic	861	0.52	NA	NA	NA	NA	0.419951	No
b0453	ybaY	890.342	1051.2	1321.59	1198.97	4.85155	4.62686	4.3171	3.8397	No	1	NA	No	NA	Outer membrane Lipoprotein	573	0.54	73	0.42	646	0.53	0.43038	Yes
b0454	ybaZ	170.012	256.034	282.118	270.601	11.9157	8.463	7.98625	10.0883	No	1	NA	No	[L] Replication, recombination and repair	Cytoplasmic	390	0.54	NA	NA	NA	NA	0.298716	No
b0459	maa	1220.39	1190.28	951.169	1493.13	3.6368	3.26607	3.7586	2.91987	No	1	NA	No	[R] General function prediction only	Cytoplasmic	552	0.48	235	0.39	787	0.45	0.351431	No
b0462	acrB	7023.51	9657.74	18809	17722.9	2.39626	2.03205	1.70577	2.27878	Yes	2	2	No	[V] Defense mechanisms	Integral Membrane Protein	3150	0.54	NA	NA	NA	NA	0.503426	No
b0463	acrA	6135.87	9243.12	14389.8	16769.9	2.2726	1.72657	1.45742	1.87284	Yes	2	1	No	[M] Cell wall/membrane/envelope biogenesis	Inner membrane Lipoprotein	1194	0.54	359	0.44	1553	0.52	0.483902	No
b0465	kefA	685.791	1336.1	2549.94	3616.6	4.08721	2.53725	2.03592	1.85169	No	1	NA	No	[M] Cell wall/membrane/envelope biogenesis	Outer membrane Lipoprotein	3363	0.52	44	0.41	3407	0.52	0.433979	No
b0466	ybaM	325.397	391.24	634.125	682.456	7.41332	5.68502	4.57852	4.78835	Yes	2	2	No	NA	Cytoplasmic	162	0.48	367	0.59	529	0.56	0.420084	No
b0467	priC	584.748	815.753	1059.32	992.292	5.13804	3.68601	3.32349	3.77376	Yes	2	1	No	[L] Replication, recombination and repair	Cytoplasmic	528	0.59	627	0.49	1155	0.54	0.355961	No
b0468	ybaN	1967.96	2775.1	4085.75	6327.79	2.94766	2.12158	1.69826	1.49208	No	1	NA	No	[S] Function unknown	Integral Membrane Protein	378	0.52	23	0.39	401	0.51	0.325892	No
b0469	apt	2964.95	4595.58	9733.14	15684.3	2.77692	1.85882	1.32462	1.81664	No	1	NA	No	[F] Nucleotide transport and metabolism	Unknown	552	0.54	453	0.51	1005	0.53	0.617625	No
b0470	dnaX	422.858	806.231	1238.89	1245.59	5.69294	3.37473	2.8302	2.95062	No	1	NA	Yes	[L] Replication, recombination and repair	Cytoplasmic	1932	0.58	494	0.57	2426	0.58	0.407156	No
b0471	ybaB	7871.87	9610.64	19380.4	23655.4	2.74741	2.26542	1.84841	2.72076	Yes	2	1	No	[S] Function unknown	Cytoplasmic	330	0.53	112	0.5	442	0.52	0.692297	No
b0472	recR	2617.11	5098.09	8453.97	10333	3.40584	2.44659	2.05749	2.76881	Yes	2	2	No	[L] Replication, recombination and repair	Cytoplasmic	606	0.58	191	0.54	797	0.57	0.433247	No
b0473	htpG	7230.62	11939.1	17446.4	16327.5	2.59092	2.66551	2.33812	2.13162	No	1	NA	No	[O] Posttranslational modification, protein turnover, chaperones	Cytoplasmic	1875	0.53	526	0.53	2401	0.53	0.650716	No
b0474	adk	5981.81	8889.49	13482.2	17794.4	2.27333	1.69729	1.3351	2.60819	No	1	NA	Yes	[F] Nucleotide transport and metabolism	Cytoplasmic	645	0.52	42	0.33	687	0.51	0.69614	No
b0476	aes	501.885	352.064	305.359	155.428	5.77508	5.9348	8.86394	7.91049	No	1	NA	No	[I] Lipid transport and metabolism	Unknown	960	0.52	NA	NA	NA	NA	0.339705	No
b0477	gsk	980.501	2059.29	4111.37	5959.2	4.05272	2.43848	1.71059	1.61506	No	1	NA	No	[G] Carbohydrate transport and metabolism	Cytoplasmic	1305	0.52	26	0.42	1331	0.52	0.439701	No
b0478	ybaL	1376.15	2021.12	3149.3	3499.74	3.48342	2.49197	1.93171	1.97413	No	1	NA	No	[P] Inorganic ion transport and metabolism	Integral Membrane Protein	1677	0.55	58	0.43	1735	0.55	0.368349	No
b0479	fsr	964.318	1018.31	1891.75	1853.08	3.77189	2.9049	2.36791	2.70192	No	1	NA	No	[E] Amino acid transport and metabolism	Integral Membrane Protein	1221	0.52	NA	NA	NA	NA	0.324857	No
b0480	ushA	2833.58	3677.13	5038.13	6334.72	2.80867	2.58651	2.42184	2.27525	No	1	NA	No	[F] Nucleotide transport and metabolism	Periplasmic	1653	0.51	31	0.45	1684	0.51	0.449509	Yes
b0481	ybaK	552.837	868.971	1251.39	2048.62	5.24546	3.46773	3.0887	2.95064	No	1	NA	No	[S] Function unknown	Cytoplasmic	480	0.51	138	0.43	618	0.49	0.408894	No
b0482	ybaP	199.891	349.691	538.042	1008.65	9.96337	6.51727	5.2414	3.80027	No	1	NA	No	[S] Function unknown	Cytoplasmic	795	0.54	17	0.53	812	0.54	0.309243	No
b0483	ybaQ	233.021	287.949	431.668	846.813	9.19066	6.99447	7.68125	4.25902	No	1	NA	No	NA	Cytoplasmic	342	0.45	NA	NA	NA	NA	0.337257	No
b0484	copA	1079.99	1447.51	3352.72	3285.79	3.67381	2.79396	2.37553	2.14861	No	1	NA	No	[P] Inorganic ion transport and metabolism	Integral Membrane Protein	2505	0.58	32	0.38	2537	0.58	0.433039	No
b0485	ybaS	82.2682	128.384	168.364	211.624	20.2529	13.311	11.1358	11.0094	Yes	2	1	No	[E] Amino acid transport and metabolism	Cytoplasmic	933	0.53	70	0.47	1003	0.53	0.377175	No
b0486	ybaT	435.03	494.125	603.007	651.24	6.28858	5.27323	4.63619	4.57947	Yes	2	2	No	[E] Amino acid transport and metabolism	Integral Membrane Protein	1293	0.53	357	0.56	1650	0.54	0.316053	No
b0487	cueR	1650.55	2297.68	2636.97	2080.45	3.20684	2.65817	2.31709	2.58553	No	1	NA	No	[K] Transcription	Cytoplasmic	408	0.59	292	0.47	700	0.54	0.435289	No
b0488	ybbJ	2631.92	2857.69	4725.82	3969.08	2.85729	2.54434	2.18769	1.85321	Yes	2	2	No	[O] Posttranslational modification, protein turnover, chaperones	Integral Membrane Protein	459	0.57	NA	NA	NA	NA	0.273928	No
b0489	qmcA	1048.46	1209.89	2469.7	2185.25	4.18822	3.82235	2.95058	2.59101	Yes	2	1	No	[O] Posttranslational modification, protein turnover, chaperones	Membrane Anchored	918	0.53	52	0.42	970	0.52	0.464747	No
b0490	ybbL	643.549	1561.07	1664.54	3103.12	4.88579	2.64766	2.51952	1.95852	Yes	2	1	No	[R] General function prediction only	Cytoplasmic	678	0.45	288	0.44	966	0.45	0.327163	No
b0491	ybbM	272.761	506.464	749.049	1113.67	7.84033	4.35859	3.73387	3.12581	Yes	2	2	No	NA	Integral Membrane Protein	780	0.46	NA	NA	NA	NA	0.27653	No
b0492	ybbN	2640.56	4212.1	7201.36	7943.3	2.76315	2.20295	1.81193	2.17483	No	1	NA	No	NA	Cytoplasmic	855	0.56	NA	NA	NA	NA	0.475741	No
b0493	ybbO	3061.5	4312.82	8452.19	10808	2.49357	1.89626	1.63716	1.87806	Yes	2	2	No	[I] Lipid transport and metabolism	Cytoplasmic	810	0.54	NA	NA	NA	NA	0.353296	No
b0494	tesA	2092.65	3260.17	4720.17	5039.88	2.87028	2.07597	1.83196	2.05928	Yes	2	1	No	[E] Amino acid transport and metabolism	Unknown	627	0.53	32	0.56	659	0.53	0.361902	Yes
b0495	ybbA	700.779	882.644	1308.32	1033.53	4.57417	3.58321	2.80739	3.6165	Yes	2	1	No	[Q] Secondary metabolites biosynthesis, transport and catabolism	Cytoplasmic	687	0.57	387	0.56	1074	0.56	0.337263	No
b0496	ybbP	552.391	805.944	1462.67	1105.56	4.91818	3.65657	2.77881	3.57824	Yes	2	2	No	[Q] Secondary metabolites biosynthesis, transport and catabolism	Integral Membrane Protein	2415	0.58	150	0.6	2565	0.58	0.334532	No
b0502	ylbG	285.915	343.529	427.717	523.306	7.32717	6.14669	6.34252	5.24442	No	1	NA	No	NA	Cytoplasmic	372	0.5	34	0.41	406	0.5	0.39004	No
b0503	selU	218.837	275.394	455.15	599.605	10.0439	7.35316	5.6847	5.41514	No	1	NA	No	[R] General function prediction only	Cytoplasmic	1095	0.56	27	0.33	1122	0.55	0.406939	No
b0506	allR	2330.59	3614.84	5455.75	6079.5	3.01143	2.07288	1.59991	1.84187	No	1	NA	No	[K] Transcription	Unknown	816	0.53	395	0.52	1211	0.52	0.302788	No
b0513	ybbY	36.2143	67.0851	71.1762	114.681	31.0486	17.9192	17.7917	15.5153	Yes	7	6	No	NA	Integral Membrane Protein	1302	0.51	503	0.51	1805	0.51	0.305446	No
b0514	glxK	235.567	312.875	487.563	459.86	8.90471	7.76252	6.28817	11.681	Yes	7	7	No	[G] Carbohydrate transport and metabolism	Cytoplasmic	1146	0.56	NA	NA	NA	NA	0.365653	No
b0515	ylbA	1318.63	1845.57	2372.24	2492.41	4.07855	4.83067	4.54312	7.89871	Yes	3	3	No	[R] General function prediction only	Cytoplasmic	786	0.46	535	0.51	1321	0.48	0.464172	No
b0516	allC	879.648	822.702	598.434	756.588	3.99366	3.71742	4.92725	5.49899	Yes	3	2	No	[E] Amino acid transport and metabolism	Cytoplasmic	1236	0.51	NA	NA	NA	NA	0.376882	No
b0520	ylbF	103.744	116.379	170.588	151.894	15.7249	13.8637	11.5017	12.0126	Yes	5	NA	No	NA	Cytoplasmic	816	0.57	NA	NA	NA	NA	0.28935	No
b0521	ybcF	93.4937	141.765	184.598	177.605	19.9344	14.0237	10.8203	12.8231	Yes	5	NA	No	[E] Amino acid transport and metabolism	Cytoplasmic	894	0.57	NA	NA	NA	NA	0.327239	No
b0522	purK	2222.79	4876.6	10241.7	13532.4	2.92483	1.8337	1.26524	1.41688	Yes	2	2	No	[F] Nucleotide transport and metabolism	Cytoplasmic	1068	0.56	88	0.59	1156	0.57	0.461191	No
b0523	purE	811.708	2067.49	3983.9	5683.21	4.5509	2.50143	1.68064	1.68867	Yes	2	1	No	[F] Nucleotide transport and metabolism	Unknown	510	0.59	42	0.5	552	0.58	0.514078	No
b0524	lpxH	1583.95	2457.1	4774.04	5917.77	3.44638	2.37629	1.71715	1.66665	Yes	2	2	Yes	[S] Function unknown	Cytoplasmic	723	0.54	353	0.51	1076	0.53	0.370682	No
b0525	ppiB	4767.21	7487.41	11048.5	16435.1	2.82482	2.28295	1.90809	2.27455	Yes	2	1	No	[O] Posttranslational modification, protein turnover, chaperones	Cytoplasmic	495	0.48	121	0.47	616	0.48	0.723749	No
b0526	cysS	2372.18	4730.82	5558.69	6429.79	2.77696	1.84625	1.53427	1.78295	No	1	NA	Yes	[J] Translation, ribosomal structure and biogenesis	Cytoplasmic	1386	0.54	195	0.45	1581	0.53	0.527911	No
b0527	ybcI	273.993	490.597	706.181	713.751	8.86007	5.66161	4.60696	4.93029	No	1	NA	No	[R] General function prediction only	Integral Membrane Protein	522	0.53	NA	NA	NA	NA	0.255793	No
b0528	ybcJ	296.243	467.688	756.811	678.113	8.15169	5.48404	4.07482	4.62259	Yes	2	2	No	[S] Function unknown	Cytoplasmic	213	0.55	NA	NA	NA	NA	0.53247	No
b0529	folD	2395.74	3357.76	6892.57	8856.62	2.85094	2.03512	1.41931	1.50804	Yes	2	1	Yes	[H] Coenzyme transport and metabolism	Cytoplasmic	867	0.54	40	0.48	907	0.54	0.462884	No
b0539	exoD	103.853	142.483	158.113	215.735	16.8578	12.0922	14.2709	11.4298	No	1	NA	No	NA	Cytoplasmic	264	0.5	NA	NA	NA	NA	0.360585	No
b0549	ybcO	48.3823	89.5326	98.7619	127.373	29.7277	24.2517	20.0531	19.5506	Yes	5	3	No	NA	Cytoplasmic	291	0.53	NA	NA	NA	NA	0.404828	No
b0553	nmpC	27492.4	43378	47554.3	49772.7	1.97946	2.26123	1.98393	1.04315	No	1	NA	No	[M] Cell wall/membrane/envelope biogenesis	Outer Membrane B-barrel protein	1068	0.44	45	0.33	1113	0.44	0.628342	Yes
b0555	arrD	51.4459	66.2582	85.8963	114.788	25.1641	18.9589	17.9525	16.445	Yes	3	2	No	[R] General function prediction only	Periplasmic	498	0.48	NA	NA	NA	NA	0.352041	No
b0557	borD	510.229	1160.91	1812.83	3630.96	5.57318	3.16711	2.58188	2.0125	No	1	NA	No	NA	Outer membrane Lipoprotein	294	0.41	28	0.39	322	0.41	0.386947	No
b0567	ybcH	150.38	318.474	416.933	341.787	11.6602	6.99549	7.03725	7.27722	No	1	NA	No	NA	Unknown	891	0.52	NA	NA	NA	NA	0.379084	Yes
b0568	nfrA	716.645	903.484	1626.5	1651.29	4.38392	3.25859	2.9609	2.51962	Yes	2	2	No	[R] General function prediction only	Periplasmic	2973	0.55	NA	NA	NA	NA	0.369693	Yes
b0569	nfrB	86.3909	76.8514	130.581	167.806	17.5122	14.3083	13.2409	10.4444	Yes	2	1	No	NA	Integral Membrane Protein	2238	0.53	NA	NA	NA	NA	0.39259	No
b0571	cusR	870.663	990.361	1549.88	2181.58	4.45709	3.46518	2.69028	2.59234	Yes	2	1	No	[K] Transcription	Cytoplasmic	684	0.54	18	0.5	702	0.54	0.355161	No
b0573	cusF	243.28	243.353	1674.86	2766.62	9.32351	7.38433	3.04343	2.27373	Yes	4	2	No	NA	Periplasmic	333	0.45	291	0.45	624	0.45	0.535642	No
b0574	cusB	127.697	215.57	1107.21	1229.59	12.5761	8.38525	3.15198	3.06048	Yes	4	3	No	[M] Cell wall/membrane/envelope biogenesis	Unknown	1224	0.56	NA	NA	NA	NA	0.409554	No
b0575	cusA	159.454	213.754	588.652	695.599	11.7152	8.83759	5.21284	4.98235	Yes	4	4	No	[P] Inorganic ion transport and metabolism	Integral Membrane Protein	3144	0.56	497	0.58	3641	0.56	0.370789	No
b0576	pheP	401.863	803.898	1295.57	1585.74	7.28799	3.95046	2.9192	2.66933	No	1	NA	No	[E] Amino acid transport and metabolism	Integral Membrane Protein	1377	0.53	NA	NA	NA	NA	0.429727	No
b0577	mscM	508.942	844.107	1685.71	2377.58	5.22839	3.37815	2.58808	2.52783	No	1	NA	No	[M] Cell wall/membrane/envelope biogenesis	Integral Membrane Protein	1248	0.48	500	0.52	1748	0.49	0.380625	No
b0578	nfsB	6516.59	8337.49	11966.5	16654.6	2.35552	2.39302	2.60003	3.0148	No	1	NA	No	[C] Energy production and conversion	Unknown	654	0.52	29	0.34	683	0.51	0.52832	No
b0579	ybdF	252.801	390.248	686.338	766.712	8.89665	5.31102	4.30869	4.1907	No	1	NA	No	[S] Function unknown	Cytoplasmic	369	0.47	26	0.42	395	0.47	0.325614	No
b0580	ybdJ	185.644	334.134	380.941	382.113	10.2795	6.2814	6.40307	6.67148	No	1	NA	No	NA	Integral Membrane Protein	249	0.51	23	0.17	272	0.48	0.361542	No
b0581	ybdK	1037.18	730.515	710.632	1015.32	3.94257	4.22664	4.48057	4.38936	No	1	NA	No	[S] Function unknown	Cytoplasmic	1119	0.52	340	0.44	1459	0.5	0.379858	No
b0583	entD	179.464	330.818	543.071	1759.03	9.38956	5.43227	4.77662	2.43322	Yes	2	2	Yes	[Q] Secondary metabolites biosynthesis, transport and catabolism	Cytoplasmic	621	0.48	NA	NA	NA	NA	0.324282	No
b0584	fepA	1207.64	2654.69	4262.42	12204.4	3.40901	2.42395	2.21725	2.40442	Yes	2	1	No	[P] Inorganic ion transport and metabolism	Outer Membrane B-barrel protein	2241	0.54	145	0.51	2386	0.54	0.480194	No
b0586	entF	433.517	1014.08	1623.45	3287.52	5.88302	3.53111	3.34707	2.22	Yes	4	3	No	[Q] Secondary metabolites biosynthesis, transport and catabolism	Cytoplasmic	3882	0.57	NA	NA	NA	NA	0.373495	No
b0588	fepC	948.943	1379.3	2236.43	3032.16	3.53523	2.64899	2.28435	1.82893	Yes	3	3	No	[H] Coenzyme transport and metabolism	Cytoplasmic	816	0.54	NA	NA	NA	NA	0.352037	No
b0589	fepG	312.111	496.175	735.839	1280.99	6.7854	4.32044	3.64345	2.95656	Yes	3	2	No	[P] Inorganic ion transport and metabolism	Integral Membrane Protein	993	0.58	NA	NA	NA	NA	0.320828	No
b0591	entS	602.024	973.911	1881.04	3360.08	5.02149	3.22485	2.23194	1.86725	No	1	NA	No	[E] Amino acid transport and metabolism	Integral Membrane Protein	1251	0.58	42	0.29	1293	0.57	0.305417	No
b0592	fepB	612.049	970.223	1475.7	1644.49	5.22789	3.56175	2.63151	2.65128	No	1	NA	No	[P] Inorganic ion transport and metabolism	Periplasmic	957	0.55	217	0.53	1174	0.55	0.341777	Yes
b0593	entC	861.247	1414.96	3050.35	7577.54	4.03414	2.61222	1.93462	1.64547	Yes	5	1	No	[H] Coenzyme transport and metabolism	Cytoplasmic	1176	0.56	54	0.24	1230	0.55	0.393892	No
b0594	entE	768.982	1396.04	3074.85	7842.41	4.26073	2.81317	2.08126	1.76919	Yes	5	2	No	[Q] Secondary metabolites biosynthesis, transport and catabolism	Unknown	1611	0.56	NA	NA	NA	NA	0.412691	No
b0595	entB	1663.67	2643.57	4402.48	11241	3.1698	2.97198	3.07288	1.76412	Yes	5	3	No	[Q] Secondary metabolites biosynthesis, transport and catabolism	Cytoplasmic	858	0.55	NA	NA	NA	NA	0.461833	No
b0596	entA	996.603	1613.71	3083.71	7926.63	3.84212	3.42741	3.06973	1.77614	Yes	5	4	No	[I] Lipid transport and metabolism	Cytoplasmic	747	0.58	NA	NA	NA	NA	0.38765	No
b0597	entH	1675.38	2698.49	4546.18	10096.6	3.2986	3.27169	2.75594	1.78239	Yes	5	5	No	[Q] Secondary metabolites biosynthesis, transport and catabolism	Cytoplasmic	414	0.57	NA	NA	NA	NA	0.339325	No
b0599	ybdH	2396.36	3285.61	5960.01	4484.14	2.9608	2.20409	1.67159	1.91124	No	1	NA	No	[C] Energy production and conversion	Unknown	1089	0.55	46	0.3	1135	0.54	0.389186	No
b0600	ybdL	2450.22	2185.64	3962.52	3766.11	2.78987	2.38837	1.74343	1.89194	No	1	NA	No	[E] Amino acid transport and metabolism	Cytoplasmic	1161	0.54	29	0.38	1190	0.53	0.371269	No
b0601	ybdM	144.064	301.765	237.338	443.913	11.5514	6.27584	9.1958	6.14339	No	1	NA	No	[K] Transcription	Cytoplasmic	630	0.47	NA	NA	NA	NA	0.367945	No
b0604	dsbG	213.198	618.975	359.715	1038.33	8.97246	3.92751	6.91547	3.78534	No	1	NA	No	[O] Posttranslational modification, protein turnover, chaperones	Periplasmic	747	0.47	158	0.43	905	0.46	0.338125	Yes
b0607	uspG	1153.73	1699.9	2292.33	2223.17	8.49348	9.07814	10.5688	3.62356	No	1	NA	No	[T] Signal transduction mechanisms	Cytoplasmic	429	0.5	36	0.36	465	0.49	0.390372	No
b0608	ybdR	699.727	889.924	690.825	893.602	4.81177	3.96302	5.11314	4.62585	No	1	NA	No	[E] Amino acid transport and metabolism	Unknown	1239	0.5	NA	NA	NA	NA	0.351254	No
b0610	rnk	3739.13	3035.08	4490.53	2906.61	3.68197	3.93528	3.69865	5.32162	No	1	NA	No	[K] Transcription	Cytoplasmic	411	0.55	378	0.44	789	0.5	0.433512	No
b0611	rna	866.977	1177.16	1849.18	2462.97	4.1468	3.02889	2.41041	2.0819	No	1	NA	No	[J] Translation, ribosomal structure and biogenesis	Periplasmic	807	0.51	31	0.39	838	0.51	0.380851	No
b0612	citT	88.3809	90.305	153.49	147.095	19.1462	16.8204	11.4798	16.0643	No	1	NA	No	[P] Inorganic ion transport and metabolism	Integral Membrane Protein	1464	0.51	NA	NA	NA	NA	0.425604	No
b0619	dpiB	249.971	455.87	690.194	945.288	7.9886	4.52026	4.3561	3.71098	Yes	2	1	No	[T] Signal transduction mechanisms	Integral Membrane Protein	1659	0.5	NA	NA	NA	NA	0.322635	No
b0620	dpiA	147.129	232.394	331.386	413.016	12.1694	6.85618	7.10265	5.557	Yes	2	2	No	[K] Transcription	Cytoplasmic	681	0.51	NA	NA	NA	NA	0.294507	No
b0623	cspE	2746.5	1630.68	2331.06	2448.58	4.32861	3.4456	2.59934	3.94355	No	1	NA	No	[K] Transcription	Cytoplasmic	210	0.44	42	0.31	252	0.42	0.647389	No
b0624	crcB	224.897	511.926	597.541	1243.4	10.0273	5.3698	5.21598	3.39204	No	1	NA	No	[D] Cell cycle control, cell division, chromosome partitioning	Integral Membrane Protein	384	0.48	NA	NA	NA	NA	0.239623	No
b0627	tatE	1759.12	2441.85	2131.68	4209.46	5.65875	5.26936	4.9193	4.71565	No	1	NA	No	[U] Intracellular trafficking, secretion, and vesicular transport	Membrane Anchored	204	0.5	74	0.43	278	0.48	0.399798	No
b0628	lipA	13744.7	12907.3	19043.6	22598.7	1.9038	1.77334	1.54142	1.48165	No	1	NA	No	[H] Coenzyme transport and metabolism	Cytoplasmic	966	0.53	85	0.34	1051	0.52	0.522647	No
b0630	lipB	690.959	1633.91	1710.93	2698.71	5.01257	2.94058	2.67092	3.22453	Yes	2	2	No	[H] Coenzyme transport and metabolism	Cytoplasmic	642	0.48	305	0.52	947	0.49	0.331187	No
b0631	ybeD	2759.83	3121.15	4096.96	4181.59	2.87594	2.56154	2.17043	3.67683	Yes	2	1	No	[S] Function unknown	Cytoplasmic	264	0.46	658	0.47	922	0.47	0.536446	No
b0632	dacA	2454.54	5036.44	8765	12982.9	2.71453	1.87756	1.70044	2.31861	No	1	NA	No	[M] Cell wall/membrane/envelope biogenesis	Periplasmic	1212	0.49	38	0.39	1250	0.49	0.537494	Yes
b0633	rlpA	2137.69	4030.6	6696.37	7098.93	2.78405	2.10828	1.85788	2.78512	Yes	5	5	No	[M] Cell wall/membrane/envelope biogenesis	Outer membrane Lipoprotein	1089	0.57	142	0.52	1231	0.57	0.363363	Yes
b0634	mrdB	1658.58	2074.17	4405.73	6199.71	3.0337	2.49146	2.09321	1.85523	Yes	5	4	Yes	[D] Cell cycle control, cell division, chromosome partitioning	Integral Membrane Protein	1113	0.52	656	0.54	1769	0.53	0.368477	No
b0635	mrdA	444.845	897.896	1537.11	1837.16	5.72256	3.09503	2.62213	2.55939	Yes	5	3	Yes	[M] Cell wall/membrane/envelope biogenesis	Membrane Anchored	1902	0.53	185	0.61	2087	0.53	0.473969	No
b0636	rlmH	999.94	2377.51	5023.56	5958.45	4.26995	2.54457	1.67843	1.78567	Yes	5	2	No	[S] Function unknown	Cytoplasmic	468	0.58	263	0.54	731	0.57	0.339095	No
b0637	ybeB	1553.95	3466.02	5942.73	6879.73	3.29044	2.09321	1.61354	1.69617	Yes	5	1	No	NA	Cytoplasmic	318	0.51	NA	NA	NA	NA	0.51328	No
b0638	cobC	294.284	545.212	791.121	1631.13	7.19244	4.32226	4.0975	2.85039	Yes	5	5	No	[G] Carbohydrate transport and metabolism	Cytoplasmic	612	0.51	NA	NA	NA	NA	0.311698	No
b0639	nadD	1404.26	2295.05	3413.79	5227.43	3.21343	2.35658	2.11098	1.63805	Yes	5	4	Yes	[H] Coenzyme transport and metabolism	Cytoplasmic	642	0.5	330	0.52	972	0.51	0.36831	No
b0640	holA	991.806	1623.67	3424.26	4474.13	3.65893	2.68843	2.10594	1.81987	Yes	5	3	Yes	[L] Replication, recombination and repair	Cytoplasmic	1032	0.52	555	0.53	1587	0.52	0.319662	No
b0641	lptE	3361.46	4190.74	9010.8	11135	2.44869	1.91735	1.56196	1.43384	Yes	5	2	Yes	[M] Cell wall/membrane/envelope biogenesis	Membrane Lipoprotein	582	0.52	NA	NA	NA	NA	0.422502	No
b0642	leuS	6775.26	8566.47	19454.8	21480.7	1.97562	1.54908	1.29474	1.35826	Yes	5	1	Yes	[J] Translation, ribosomal structure and biogenesis	Cytoplasmic	2583	0.53	62	0.47	2645	0.53	0.625613	No
b0643	ybeL	12165.7	12193.6	7925.91	12428.2	2.62912	4.13735	4.27104	2.01695	No	1	NA	No	NA	Cytoplasmic	483	0.53	25	0.52	508	0.53	0.388031	No
b0649	djlC	167.522	267.135	263.812	326.071	10.8507	6.85311	8.07376	7.25587	Yes	2	2	No	NA	Cytoplasmic	1452	0.48	NA	NA	NA	NA	0.310857	No
b0651	rihA	3581.02	5741.12	7119.57	4971.77	2.3895	1.73614	1.57818	3.00571	No	1	NA	No	[F] Nucleotide transport and metabolism	Cytoplasmic	936	0.51	NA	NA	NA	NA	0.447447	No
b0652	gltL	1812.88	2664.92	2756.54	2253.92	2.90901	2.52976	2.73402	3.05658	Yes	5	NA	No	[E] Amino acid transport and metabolism	Cytoplasmic	726	0.52	NA	NA	NA	NA	0.513345	No
b0653	gltK	5199.12	6031.29	8947.41	9018	2.26944	1.90598	1.76901	2.20984	Yes	5	NA	No	[E] Amino acid transport and metabolism	Integral Membrane Protein	675	0.5	NA	NA	NA	NA	0.350825	No
b0654	gltJ	2445.01	3545.71	4651.58	4764.79	2.62406	2.04012	1.96564	2.45704	Yes	5	NA	No	[E] Amino acid transport and metabolism	Integral Membrane Protein	741	0.52	NA	NA	NA	NA	0.385151	No
b0655	gltI	10198.1	12393.4	11234.6	12833	3.45183	4.95816	5.59012	6.35231	Yes	5	NA	No	[E] Amino acid transport and metabolism	Periplasmic	909	0.49	52	0.44	961	0.48	0.559124	Yes
b0657	lnt	1463.35	2166.37	3737.21	4289.53	3.31089	2.34216	1.87536	1.78005	Yes	4	4	Yes	[M] Cell wall/membrane/envelope biogenesis	Integral Membrane Protein	1539	0.56	12	0.25	1551	0.55	0.421644	No
b0658	ybeX	4166.3	6712.48	11142.6	12427.1	2.34816	1.76315	1.45038	1.43284	Yes	4	3	No	[P] Inorganic ion transport and metabolism	Cytoplasmic	879	0.52	126	0.5	1005	0.51	0.516568	No
b0659	ybeY	3615.97	6274.44	9304.97	10707	2.41574	1.71152	1.53539	1.40532	Yes	4	2	No	[R] General function prediction only	Cytoplasmic	468	0.52	130	0.55	598	0.52	0.438437	No
b0660	ybeZ	2862.93	4147.18	7350.22	9996.1	2.63776	1.89436	1.58525	1.5211	Yes	4	1	No	[T] Signal transduction mechanisms	Cytoplasmic	1080	0.54	12	0.58	1092	0.54	0.529759	No
b0661	miaB	1260.25	2486.21	4083.03	4123.49	3.55866	2.28371	1.73955	2.19153	No	1	NA	No	[J] Translation, ribosomal structure and biogenesis	Cytoplasmic	1425	0.54	36	0.5	1461	0.54	0.528383	No
b0662	ubiF	1524.72	2049.82	3167.4	3960.06	3.31203	2.56552	2.07299	1.94918	No	1	NA	No	[C] Energy production and conversion	Unknown	1176	0.57	24	0.38	1200	0.57	0.35049	No
b0674	asnB	3094.03	5076.29	11422.7	12299.8	2.37387	1.75175	1.4156	1.53983	No	1	NA	No	[E] Amino acid transport and metabolism	Cytoplasmic	1665	0.52	462	0.44	2127	0.5	0.524966	No
b0675	nagD	2518.64	3177.6	5603.79	6843.51	2.7774	2.10826	1.64524	1.54214	Yes	4	4	No	[G] Carbohydrate transport and metabolism	Cytoplasmic	753	0.53	412	0.49	1165	0.52	0.467287	No
b0676	nagC	1498.72	1814.27	3570.24	4696.66	3.30613	2.42384	1.86597	1.67016	Yes	4	3	No	[G] Carbohydrate transport and metabolism	Cytoplasmic	1221	0.53	271	0.49	1492	0.52	0.465986	No
b0677	nagA	2393.55	2446.48	3526.53	3894.63	2.72393	2.26053	2.00957	1.91684	Yes	4	2	No	[G] Carbohydrate transport and metabolism	Cytoplasmic	1149	0.52	422	0.48	1571	0.51	0.481845	No
b0678	nagB	1344.23	1974.2	2180.38	2508.14	3.54519	2.7446	2.59331	3.0584	Yes	4	1	No	[G] Carbohydrate transport and metabolism	Cytoplasmic	801	0.49	95	0.45	896	0.48	0.577063	No
b0679	nagE	7155.56	8472.36	10417.1	6153.87	3.50933	4.49031	4.29192	3.36858	No	1	NA	No	[G] Carbohydrate transport and metabolism	Integral Membrane Protein	1947	0.55	620	0.45	2567	0.52	0.555973	No
b0680	glnS	3991.85	6743.54	11314.7	15801.6	2.26959	1.62242	1.29522	1.36789	No	1	NA	Yes	[J] Translation, ribosomal structure and biogenesis	Cytoplasmic	1665	0.52	30	0.43	1695	0.52	0.618499	No
b0683	fur	3236.85	4287.15	5100.57	6514.94	2.49426	2.00027	1.85748	1.51828	Yes	3	3	No	[P] Inorganic ion transport and metabolism	Cytoplasmic	447	0.48	70	0.4	517	0.47	0.539658	No
b0684	fldA	4190.92	8341.56	9322.57	16893.4	2.40902	1.7143	1.47027	1.3131	Yes	3	1	Yes	[C] Energy production and conversion	Cytoplasmic	531	0.49	108	0.45	639	0.48	0.632156	No
b0685	ybfE	281.87	566.415	899.625	1552.98	8.89268	5.04346	4.12459	3.40706	No	1	NA	No	NA	Cytoplasmic	294	0.54	52	0.58	346	0.54	0.410408	No
b0686	ybfF	1140.65	2322.7	3138.18	3552.41	3.72317	2.38342	2.07204	2.46051	No	1	NA	No	[R] General function prediction only	Cytoplasmic	765	0.51	31	0.45	796	0.51	0.457826	No
b0687	seqA	1947.55	3145.01	4576.37	6985.45	3.0361	2.01029	1.83268	1.53796	Yes	2	1	No	[L] Replication, recombination and repair	Cytoplasmic	546	0.5	41	0.46	587	0.49	0.409932	No
b0688	pgm	4260.67	6632.23	10030.3	9362.98	2.47912	1.94083	1.75854	1.63827	Yes	2	2	No	[G] Carbohydrate transport and metabolism	Cytoplasmic	1641	0.55	563	0.5	2204	0.54	0.589814	No
b0689	ybfP	93.8803	166.06	161.335	296.877	19.301	10.2042	11.5784	7.9153	No	1	NA	No	NA	Outer membrane Lipoprotein	495	0.45	519	0.51	1014	0.48	0.240344	Yes
b0692	potE	224.561	110.086	214.375	158.643	14.0744	17.3049	15.6073	12.7663	Yes	2	2	No	[E] Amino acid transport and metabolism	Integral Membrane Protein	1320	0.51	NA	NA	NA	NA	0.406928	No
b0694	kdpE	641.475	692.433	1353.31	1413.51	5.09084	4.67204	4.09598	3.22393	Yes	2	2	No	[K] Transcription	Cytoplasmic	678	0.57	476	0.53	1154	0.55	0.360372	No
b0695	kdpD	403.521	782.537	1394.64	1611.71	6.02511	3.98876	3.3171	3.03051	Yes	2	1	No	[T] Signal transduction mechanisms	Integral Membrane Protein	2685	0.58	75	0.47	2760	0.57	0.333487	No
b0696	kdpC	503.623	1146.1	3077.05	3090.84	4.69861	3.38943	2.65595	2.58319	Yes	4	4	No	[P] Inorganic ion transport and metabolism	Membrane Anchored	573	0.54	NA	NA	NA	NA	0.35248	No
b0697	kdpB	733.094	2056.77	4684.12	5291.79	3.96817	2.47681	1.93672	2.26225	Yes	4	3	No	[P] Inorganic ion transport and metabolism	Integral Membrane Protein	2049	0.56	NA	NA	NA	NA	0.439985	No
b0698	kdpA	741.798	1981.17	5004.71	5988.97	4.27161	2.41704	1.61434	1.9188	Yes	4	2	No	[P] Inorganic ion transport and metabolism	Integral Membrane Protein	1674	0.55	20	0.55	1694	0.55	0.370122	No
b0708	phr	195.96	217.927	337.682	384.635	10.3655	6.91367	6.30272	6.1678	Yes	2	2	No	[L] Replication, recombination and repair	Cytoplasmic	1419	0.53	84	0.5	1503	0.53	0.325515	No
b0709	dtpD	648.615	544.09	1465.21	2898.76	4.75222	4.36421	2.57387	2.15379	No	1	NA	No	[E] Amino acid transport and metabolism	Integral Membrane Protein	1482	0.52	113	0.37	1595	0.51	0.426253	No
b0710	ybgI	6496.56	8355.5	12428.9	14935.4	2.14265	1.70414	1.51675	1.32855	Yes	5	1	No	[S] Function unknown	Cytoplasmic	744	0.53	29	0.52	773	0.53	0.407214	No
b0711	ybgJ	6522.07	9874.34	15310.1	13332.5	2.10882	1.74362	1.6689	1.3331	Yes	5	2	No	[E] Amino acid transport and metabolism	Cytoplasmic	657	0.58	432	0.54	1089	0.56	0.346213	No
b0712	ybgK	6386.52	8229.2	16112.9	13828	2.11091	1.76118	1.69631	1.32028	Yes	5	3	No	[E] Amino acid transport and metabolism	Cytoplasmic	933	0.56	NA	NA	NA	NA	0.374161	No
b0713	ybgL	881.949	1420.55	2430.01	2292.68	4.04457	2.94936	2.62918	2.26407	Yes	5	4	No	[R] General function prediction only	Cytoplasmic	735	0.58	NA	NA	NA	NA	0.37758	No
b0714	nei	253.067	693.721	1268.33	1906.07	8.13096	3.93782	3.49467	2.49778	Yes	5	5	No	[L] Replication, recombination and repair	Cytoplasmic	792	0.52	NA	NA	NA	NA	0.333049	No
b0720	gltA	52442.6	70212	97987.5	94276.3	6.69592	8.09278	5.61355	3.62516	No	1	NA	No	[C] Energy production and conversion	Unknown	1284	0.51	215	0.45	1499	0.5	0.601668	No
b0721	sdhC	40650.1	49344	67487	60088.3	1.56044	1.57985	1.6791	1.00982	Yes	8	1	No	[C] Energy production and conversion	Integral Membrane Protein	390	0.49	222	0.53	612	0.51	0.360011	No
b0722	sdhD	37681	50694.3	73336.8	57666.5	1.58527	1.7014	1.73061	1.03205	Yes	8	2	No	[C] Energy production and conversion	Integral Membrane Protein	348	0.51	295	0.51	643	0.51	0.466514	No
b0723	sdhA	33747.2	39769.1	57609.6	47484.8	1.87075	2.31359	2.46436	1.65306	Yes	8	3	No	[C] Energy production and conversion	Cytoplasmic	1767	0.56	260	0.5	2027	0.56	0.573022	No
b0724	sdhB	30289.5	38461	51444.4	40734.6	1.9647	2.47347	2.68528	1.74586	Yes	8	4	No	[C] Energy production and conversion	Cytoplasmic	717	0.52	388	0.55	1105	0.53	0.406322	No
b0730	mngR	240.711	507.004	433.112	687.524	9.1285	4.94996	5.84378	5.18488	No	1	NA	No	[K] Transcription	Cytoplasmic	723	0.48	NA	NA	NA	NA	0.338712	No
b0733	cydA	21034	16898.2	33510.9	22506.4	3.90296	5.75034	5.35061	4.01479	Yes	2	1	Yes	[C] Energy production and conversion	Integral Membrane Protein	1569	0.53	172	0.42	1741	0.52	0.547136	No
b0734	cydB	17774.7	15867	30071.6	18586.6	4.52255	6.94874	5.99395	4.69684	Yes	2	2	No	[C] Energy production and conversion	Integral Membrane Protein	1140	0.54	108	0.55	1248	0.54	0.575427	No
b0736	ybgC	648.694	1240	1559.32	2682.59	5.13686	3.13745	2.85517	2.30799	Yes	4	1	No	[R] General function prediction only	Cytoplasmic	405	0.5	41	0.34	446	0.48	0.360184	No
b0737	tolQ	1970.67	2667.62	4750.65	8800.87	3.08077	2.19171	1.68192	1.35679	Yes	4	2	No	[U] Intracellular trafficking, secretion, and vesicular transport	Integral Membrane Protein	693	0.51	NA	NA	NA	NA	0.412975	No
b0738	tolR	1806.98	2664.19	4231.07	5760.61	3.3115	2.23351	1.73172	1.49444	Yes	4	3	No	[U] Intracellular trafficking, secretion, and vesicular transport	Membrane Anchored	429	0.52	589	0.53	1018	0.53	0.402623	No
b0739	tolA	618.875	1033.15	1886.33	2256.2	4.52778	2.86227	2.63464	2.23521	Yes	4	4	No	[M] Cell wall/membrane/envelope biogenesis	Membrane Anchored	1266	0.52	NA	NA	NA	NA	0.45016	No
b0740	tolB	10457.6	16027.4	26276.3	31266.1	2.17125	1.786	1.63677	2.84219	Yes	3	1	No	[U] Intracellular trafficking, secretion, and vesicular transport	Periplasmic	1293	0.53	479	0.49	1772	0.52	0.519493	No
b0741	pal	18037.5	36098.5	53965.7	56038.1	4.04149	10.4477	7.63154	7.05201	Yes	3	2	No	[M] Cell wall/membrane/envelope biogenesis	Outer membrane Lipoprotein	522	0.51	150	0.45	672	0.5	0.733818	No
b0742	ybgF	7233.55	11768.4	22946.6	25545.5	2.48788	2.43736	2.21889	2.77547	Yes	3	3	No	[S] Function unknown	Periplasmic	792	0.49	308	0.5	1100	0.5	0.428629	Yes
b0750	nadA	4315.44	6680.34	10069.9	18927.4	2.24479	1.58035	1.36019	1.31062	Yes	2	1	No	[H] Coenzyme transport and metabolism	Cytoplasmic	1044	0.5	36	0.39	1080	0.5	0.354486	No
b0751	pnuC	2789.91	3732.58	6363.12	7202.39	2.53254	1.94847	1.64459	1.59703	Yes	2	2	No	[H] Coenzyme transport and metabolism	Integral Membrane Protein	720	0.48	NA	NA	NA	NA	0.350085	No
b0752	zitB	1032.86	1452.29	2012.65	2034.42	3.82325	2.83171	2.41811	2.50662	No	1	NA	No	[P] Inorganic ion transport and metabolism	Integral Membrane Protein	942	0.53	24	0.38	966	0.53	0.319691	No
b0754	aroG	5239.33	10743.1	19373	35909.9	2.18137	1.47874	1.14996	1.7976	No	1	NA	No	[E] Amino acid transport and metabolism	Cytoplasmic	1053	0.52	41	0.39	1094	0.52	0.460648	No
b0755	gpmA	9534.35	15572	13916.8	23775.4	2.47461	2.63234	2.39162	2.10106	No	1	NA	No	[G] Carbohydrate transport and metabolism	Cytoplasmic	753	0.51	75	0.33	828	0.49	0.640008	No
b0756	galM	8839.49	14775.4	25720.6	21659.9	2.05003	1.85685	1.71187	1.41092	Yes	4	4	No	[G] Carbohydrate transport and metabolism	Cytoplasmic	1041	0.56	6	0.5	1047	0.56	0.44507	No
b0757	galK	5080.89	6801.82	10225.4	10451.9	2.32432	2.16926	1.95435	1.71748	Yes	4	3	No	[G] Carbohydrate transport and metabolism	Cytoplasmic	1149	0.53	36	0.44	1185	0.53	0.487888	No
b0758	galT	2091.15	2830.26	3838.77	4186.31	2.80975	2.16652	1.96869	1.99986	Yes	4	2	No	[C] Energy production and conversion	Cytoplasmic	1047	0.56	NA	NA	NA	NA	0.433281	No
b0759	galE	1905.5	1871.82	3018.84	3845.32	2.99456	2.4926	2.14255	2.19089	Yes	4	1	No	NA	Cytoplasmic	1017	0.54	324	0.44	1341	0.52	0.506143	No
b0760	modF	2863.58	4599.11	8373.76	10340.7	2.60085	1.78144	1.35947	1.28379	Yes	2	2	No	[P] Inorganic ion transport and metabolism	Cytoplasmic	1473	0.53	NA	NA	NA	NA	0.338496	No
b0761	modE	641.017	879.071	1436.48	1841.15	4.92266	3.48351	2.72282	2.57224	Yes	2	1	No	[R] General function prediction only	Cytoplasmic	789	0.53	18	0.39	807	0.52	0.361633	No
b0762	ybhT	184.054	213.394	346.203	308.488	10.2095	8.38349	6.3817	7.95104	No	1	NA	No	NA	Unknown	150	0.41	22	0.41	172	0.41	0.410072	No
b0763	modA	1109.31	5535.83	7882.36	8511.2	4.09413	2.31762	1.85592	1.7789	Yes	3	1	No	[P] Inorganic ion transport and metabolism	Periplasmic	774	0.51	207	0.42	981	0.49	0.476265	Yes
b0764	modB	1088.52	2606.98	6973.53	6973.18	3.59591	2.12895	1.67293	1.42477	Yes	3	2	No	[P] Inorganic ion transport and metabolism	Integral Membrane Protein	690	0.54	NA	NA	NA	NA	0.324512	No
b0765	modC	893.97	3235.47	7080.56	5741.75	4.07731	2.0266	1.66003	1.54559	Yes	3	3	No	[P] Inorganic ion transport and metabolism	Cytoplasmic	1059	0.54	486	0.56	1545	0.54	0.380983	No
b0766	ybhA	1280.93	2111.48	3133.24	3370.03	3.64667	2.55004	2.03586	2.01529	No	1	NA	No	[R] General function prediction only	Cytoplasmic	819	0.52	466	0.51	1285	0.51	0.442439	No
b0771	ybhJ	125.678	193.746	260.165	210.21	18.6559	11.5482	9.58028	13.6254	No	1	NA	No	[C] Energy production and conversion	Cytoplasmic	2262	0.51	NA	NA	NA	NA	0.46702	No
b0772	ybhC	3331.4	7210.47	10231.9	10701.5	2.40879	1.58507	1.28408	1.83294	No	1	NA	No	[G] Carbohydrate transport and metabolism	Outer membrane Lipoprotein	1284	0.53	319	0.46	1603	0.52	0.499111	Yes
b0773	ybhB	285.335	370.847	584.587	648.758	8.62598	6.20484	4.51114	4.55637	No	1	NA	No	[R] General function prediction only	Cytoplasmic	477	0.52	NA	NA	NA	NA	0.454561	No
b0774	bioA	1875.77	2574.41	5358.76	5693.28	3.05101	2.28706	1.53225	1.54275	No	1	NA	No	[H] Coenzyme transport and metabolism	Cytoplasmic	1290	0.56	33	0.27	1323	0.56	0.422275	No
b0775	bioB	1619.15	2394.14	3461.75	4761.63	3.23123	2.38291	1.8702	1.85345	Yes	4	1	No	[H] Coenzyme transport and metabolism	Cytoplasmic	1041	0.56	43	0.42	1084	0.55	0.404943	No
b0776	bioF	1150.65	2451.61	3900.03	5539.98	3.50018	2.16472	1.71933	1.68627	Yes	4	2	No	[H] Coenzyme transport and metabolism	Unknown	1155	0.58	NA	NA	NA	NA	0.367576	No
b0777	bioC	463.757	1219.17	1656.94	2235.13	5.13946	2.81063	2.47099	2.36127	Yes	4	3	No	[Q] Secondary metabolites biosynthesis, transport and catabolism	Cytoplasmic	756	0.56	NA	NA	NA	NA	0.298807	No
b0778	bioD	861.086	1636.4	2610.19	3711.6	3.73371	2.59138	2.37895	2.18502	Yes	4	4	No	[H] Coenzyme transport and metabolism	Cytoplasmic	678	0.54	NA	NA	NA	NA	0.335224	Yes
b0779	uvrB	1719.45	2090.73	3116.36	3347.08	3.10393	2.62214	2.23999	2.45809	No	1	NA	No	[L] Replication, recombination and repair	Cytoplasmic	2022	0.54	64	0.47	2086	0.53	0.423502	No
b0780	ybhK	552.324	1002.17	1858.98	2000.06	5.46836	3.8998	3.14338	2.75885	No	1	NA	No	[S] Function unknown	Cytoplasmic	909	0.51	24	0.38	933	0.51	0.323258	No
b0781	moaA	1253.19	2328.89	2253.07	3730.4	3.71521	2.51172	2.31895	1.96578	Yes	5	1	No	[H] Coenzyme transport and metabolism	Cytoplasmic	990	0.54	130	0.52	1120	0.54	0.45508	No
b0782	moaB	7603.78	7214.72	12083.6	17956.5	3.05043	3.59623	3.17584	2.11481	Yes	5	2	No	[H] Coenzyme transport and metabolism	Cytoplasmic	513	0.52	NA	NA	NA	NA	0.480314	No
b0783	moaC	4705.37	4920.87	8030.87	11348	3.59672	4.14116	3.76443	2.35498	Yes	5	3	No	[H] Coenzyme transport and metabolism	Cytoplasmic	486	0.56	341	0.53	827	0.55	0.432885	No
b0784	moaD	1885.33	2536.13	3592.65	4770.69	4.02922	4.33644	3.93033	2.64693	Yes	5	4	No	[H] Coenzyme transport and metabolism	Cytoplasmic	246	0.56	NA	NA	NA	NA	0.473605	No
b0785	moaE	1088.57	1132.06	2248.33	2766.67	5.27296	5.57604	4.50464	3.27994	Yes	5	5	No	[H] Coenzyme transport and metabolism	Cytoplasmic	453	0.57	NA	NA	NA	NA	0.49304	No
b0786	ybhL	4423.44	4396.63	8474.12	11460	2.73752	2.42953	1.96872	1.73393	No	1	NA	No	[R] General function prediction only	Integral Membrane Protein	705	0.49	26	0.38	731	0.48	0.347602	No
b0788	ybhN	249.932	344.18	331.622	484.08	7.79296	7.78796	7.76557	6.84327	Yes	3	3	No	[S] Function unknown	Integral Membrane Protein	957	0.52	230	0.58	1187	0.53	0.371805	No
b0789	ybhO	467.454	477.281	621.082	801.159	5.39272	4.70329	4.62502	4.21339	Yes	3	2	No	[I] Lipid transport and metabolism	Cytoplasmic	1242	0.54	NA	NA	NA	NA	0.370785	No
b0790	ybhP	768.131	738.06	740.005	1111.43	4.42294	3.7748	3.76483	3.4187	Yes	3	1	No	[R] General function prediction only	Cytoplasmic	762	0.56	27	0.37	789	0.55	0.32315	No
b0791	ybhQ	1679.38	704.127	639.471	597.522	3.38194	4.38692	5.30631	5.20799	No	1	NA	No	NA	Integral Membrane Protein	411	0.55	NA	NA	NA	NA	0.379611	No
b0792	ybhR	343.129	391.729	779.483	769.58	6.33125	5.79201	5.33565	4.352	Yes	5	5	No	[V] Defense mechanisms	Integral Membrane Protein	1107	0.52	NA	NA	NA	NA	0.355092	No
b0793	ybhS	256.502	433.402	722.542	692.511	7.5226	5.17739	4.77593	4.29338	Yes	5	4	No	[V] Defense mechanisms	Integral Membrane Protein	1134	0.55	472	0.54	1606	0.55	0.3942	No
b0794	ybhF	877.543	1505.91	2660.04	2673.53	3.84256	2.89275	2.44152	2.0573	Yes	5	3	No	NA	Cytoplasmic	1737	0.56	13	0.69	1750	0.56	0.379625	No
b0795	ybhG	1484.27	2458.31	3891.74	3030.48	3.28835	2.36994	2.13044	1.92854	Yes	5	2	No	[M] Cell wall/membrane/envelope biogenesis	Membrane Anchored	999	0.57	386	0.53	1385	0.56	0.393783	No
b0796	ybiH	271.904	528.107	727.23	793.368	8.33379	5.10945	4.52201	4.41242	Yes	5	1	No	[K] Transcription	Cytoplasmic	672	0.54	54	0.37	726	0.53	0.378223	No
b0798	ybiA	147.793	182.18	211.568	238.282	11.8407	8.40287	10.4168	9.05307	No	1	NA	No	[S] Function unknown	Cytoplasmic	483	0.5	66	0.44	549	0.5	0.36459	No
b0799	dinG	240.981	337.582	503.863	406.95	7.94882	5.83175	4.8392	5.36481	No	1	NA	No	[K] Transcription	Cytoplasmic	2151	0.54	NA	NA	NA	NA	0.359761	No
b0800	ybiB	1482.97	2336.26	3056.08	2544.56	4.59518	6.92723	8.82007	5.83976	No	1	NA	No	[E] Amino acid transport and metabolism	Cytoplasmic	963	0.56	NA	NA	NA	NA	0.398826	No
b0801	ybiC	7974.13	11969.3	20747.2	24438.1	1.86272	1.56174	1.53686	4.05041	No	1	NA	No	[C] Energy production and conversion	Unknown	1086	0.56	33	0.33	1119	0.55	0.391103	No
b0802	ybiJ	340.236	575.466	836.155	1311.71	7.00978	4.29494	4.40506	3.20203	No	1	NA	No	NA	Unknown	261	0.51	50	0.36	311	0.48	0.484648	Yes
b0804	ybiX	378.112	516.242	803.163	1948.47	6.03306	4.62762	4.22561	2.27779	No	1	NA	No	NA	Cytoplasmic	678	0.53	NA	NA	NA	NA	0.372032	No
b0805	fiu	859.152	2009.46	3550.76	9921.04	3.89352	2.41352	1.98894	2.30523	No	1	NA	No	[P] Inorganic ion transport and metabolism	Outer Membrane B-barrel protein	2283	0.54	135	0.4	2418	0.53	0.415732	Yes
b0807	rlmF	1275.92	1622.96	2904.61	3543.97	3.63925	2.84966	2.13633	2.29065	No	1	NA	No	[R] General function prediction only	Cytoplasmic	927	0.54	17	0.41	944	0.54	0.377719	No
b0808	ybiO	106.379	116.51	137.88	144.842	17.1492	14.1207	13.8918	14.4878	No	1	NA	No	NA	Integral Membrane Protein	2226	0.53	226	0.47	2452	0.53	0.374413	No
b0809	glnQ	67.1081	101.27	138.041	100.637	21.5078	13.6564	13.9302	24.0354	Yes	3	3	No	[E] Amino acid transport and metabolism	Cytoplasmic	723	0.54	369	0.53	1092	0.54	0.524666	No
b0810	glnP	55.8508	91.6973	107.052	126.006	24.2081	14.5042	17.764	16.2434	Yes	3	2	No	[E] Amino acid transport and metabolism	Integral Membrane Protein	660	0.53	243	0.49	903	0.52	0.438632	No
b0811	glnH	975.575	1436.71	1180.91	1343.95	3.73608	3.20055	3.06336	2.73672	Yes	3	1	No	[E] Amino acid transport and metabolism	Periplasmic	747	0.49	43	0.51	790	0.49	0.61485	Yes
b0814	ompX	510.949	1141.07	1852.67	10733.3	5.94563	4.73208	3.17171	2.64359	No	1	NA	No	[M] Cell wall/membrane/envelope biogenesis	Unknown	516	0.51	322	0.37	838	0.46	0.776949	Yes
b0815	ybiP	174.337	269.699	412.879	469.487	10.6518	6.2025	5.76019	5.23943	No	1	NA	No	[R] General function prediction only	Integral Membrane Protein	1584	0.48	238	0.52	1822	0.49	0.368514	No
b0816	yliL	43.8505	57.2886	81.4127	106.304	39.135	31.2483	27.9059	25.0388	NA	NA	NA	No	NA	Unknown	NA	NA	NA	NA	NA	NA	NA	No
b0817	mntR	1295.76	2001.86	2546.65	4333.13	3.66285	2.7917	2.28082	1.98345	Yes	2	1	No	[K] Transcription	Cytoplasmic	468	0.54	46	0.43	514	0.53	0.326569	No
b0818	ybiR	674.244	1098.79	1924.79	2744.33	4.90536	3.19106	2.42567	2.2154	Yes	2	2	No	[P] Inorganic ion transport and metabolism	Integral Membrane Protein	1119	0.52	NA	NA	NA	NA	0.295955	No
b0819	ybiS	2191.58	4121.82	7558.44	7717.6	2.90863	1.87749	1.39617	1.6674	No	1	NA	No	[S] Function unknown	Unknown	921	0.53	56	0.45	977	0.53	0.547224	No
b0820	ybiT	3239.38	6143.8	9878.67	9789.31	2.55243	1.72477	1.53564	1.58485	No	1	NA	No	[R] General function prediction only	Cytoplasmic	1593	0.53	NA	NA	NA	NA	0.536668	No
b0821	ybiU	277.923	380.006	633.843	879.183	7.53737	5.96525	5.37621	6.14604	No	1	NA	No	NA	Cytoplasmic	1266	0.56	584	0.45	1850	0.52	0.366335	No
b0822	ybiV	190.62	446.065	651.173	1056.1	9.99061	5.14649	4.09404	3.50907	No	1	NA	No	[R] General function prediction only	Cytoplasmic	816	0.47	639	0.54	1455	0.5	0.417338	No
b0825	fsaA	306.837	403.346	685.565	707.813	7.74497	5.29561	4.30902	4.32341	No	1	NA	No	NA	Cytoplasmic	663	0.54	NA	NA	NA	NA	0.431266	No
b0826	moeB	875.679	1398.93	2439.46	1989.17	4.24173	2.80858	2.21691	2.48036	Yes	2	2	No	[H] Coenzyme transport and metabolism	Unknown	750	0.55	696	0.56	1446	0.56	0.418763	No
b0827	moeA	430.23	871.106	1172.37	1220.81	6.18767	3.77452	3.10897	3.41314	Yes	2	1	No	[H] Coenzyme transport and metabolism	Cytoplasmic	1236	0.56	30	0.47	1266	0.56	0.424645	No
b0828	iaaA	4005.72	5883.68	7109.95	9558.86	2.26389	1.72139	1.48656	1.36266	Yes	5	1	No	[E] Amino acid transport and metabolism	Cytoplasmic	966	0.57	31	0.48	997	0.56	0.352717	No
b0829	gsiA	1550.69	2389.05	3727.07	5231.34	2.93513	2.17198	1.88897	1.53305	Yes	5	2	No	[R] General function prediction only	Cytoplasmic	1839	0.54	112	0.55	1951	0.54	0.34977	No
b0830	gsiB	1557.22	2370.76	3006.42	2997.57	2.86197	2.55818	2.90783	2.13916	Yes	5	3	No	[E] Amino acid transport and metabolism	Periplasmic	1539	0.52	NA	NA	NA	NA	0.406976	No
b0832	gsiD	756.852	1116.47	1827.87	2628.83	4.40883	3.57942	3.68787	2.2678	Yes	5	5	No	[E] Amino acid transport and metabolism	Integral Membrane Protein	912	0.53	450	0.54	1362	0.53	0.331025	No
b0835	rimO	1118.75	2316.07	4073.84	6336.45	3.87695	2.31489	1.63058	1.55774	No	1	NA	No	[J] Translation, ribosomal structure and biogenesis	Cytoplasmic	1326	0.53	34	0.32	1360	0.52	0.540935	No
b0837	yliI	414.38	351.167	503.995	413.601	6.63362	6.28792	5.60624	6.79569	No	1	NA	No	[G] Carbohydrate transport and metabolism	Periplasmic	1116	0.52	20	0.55	1136	0.52	0.369128	Yes
b0838	yliJ	2431.84	2462.96	4136.71	3078.77	4.71321	5.9159	5.45821	8.12772	No	1	NA	No	NA	Unknown	627	0.52	39	0.59	666	0.52	0.362445	No
b0839	dacC	2769.94	3133.73	3829.86	3183.14	2.81407	2.35823	2.0767	2.31424	No	1	NA	No	[M] Cell wall/membrane/envelope biogenesis	Periplasmic	1203	0.52	56	0.36	1259	0.51	0.430781	Yes
b0840	deoR	1126.65	1461.29	2606.5	3329.86	3.96299	3.28219	2.26083	2.24733	No	1	NA	No	[G] Carbohydrate transport and metabolism	Cytoplasmic	759	0.51	374	0.52	1133	0.51	0.397756	No
b0841	ybjG	599.396	1026.14	1469.45	2313.11	5.21801	3.52128	2.78401	2.47368	No	1	NA	No	[I] Lipid transport and metabolism	Integral Membrane Protein	597	0.52	117	0.46	714	0.51	0.298836	No
b0842	mdfA	395.478	496.484	1090.85	1394.03	6.58496	4.68387	3.17137	3.03131	No	1	NA	No	[E] Amino acid transport and metabolism	Integral Membrane Protein	1233	0.52	NA	NA	NA	NA	0.328205	No
b0843	ybjH	154.221	258.325	395.84	520.59	11.5532	7.34977	7.02752	5.95742	No	1	NA	No	NA	Unknown	285	0.53	650	0.48	935	0.49	0.368901	Yes
b0844	ybjI	620.613	1057.84	1322.65	2820.82	4.73485	3.14614	3.33526	2.63632	Yes	2	2	No	NA	Cytoplasmic	816	0.46	261	0.59	1077	0.49	0.406676	No
b0845	ybjJ	434.243	811.723	1245.3	1997.91	5.87755	3.71911	2.85241	2.54376	Yes	2	1	No	[E] Amino acid transport and metabolism	Integral Membrane Protein	1209	0.55	NA	NA	NA	NA	0.332747	No
b0846	ybjK	287.581	274.372	335.68	467.711	7.50201	6.87267	7.33968	5.99394	No	1	NA	No	[S] Function unknown	Cytoplasmic	537	0.52	NA	NA	NA	NA	0.287768	No
b0847	ybjL	467.778	871.496	1297.3	1670.27	5.39924	3.43043	2.66319	2.65608	No	1	NA	No	[R] General function prediction only	Integral Membrane Protein	1686	0.52	174	0.34	1860	0.5	0.344323	No
b0850	ybjC	645.071	710.402	935.806	1674.05	4.76365	3.74811	3.34008	3.07098	Yes	4	1	No	NA	Integral Membrane Protein	288	0.5	50	0.42	338	0.49	0.304191	No
b0851	nfsA	5422.54	5521.68	10628.2	13434.1	2.38204	2.00281	1.69116	2.08121	Yes	4	2	No	[C] Energy production and conversion	Cytoplasmic	723	0.53	94	0.48	817	0.52	0.391934	No
b0852	rimK	677.211	1156.42	1959.41	2049.08	4.89009	3.10104	2.45631	2.54844	Yes	4	3	No	[H] Coenzyme transport and metabolism	Cytoplasmic	903	0.56	32	0.56	935	0.56	0.363672	No
b0853	ybjN	504.457	653.566	1060.49	1193.76	5.42597	4.12887	3.40069	3.39362	Yes	4	4	No	NA	Cytoplasmic	477	0.48	31	0.29	508	0.47	0.405983	No
b0854	potF	8408.91	9487.23	11669.2	13068	2.24532	2.4866	2.2406	2.31512	Yes	4	1	No	[E] Amino acid transport and metabolism	Periplasmic	1113	0.51	143	0.4	1256	0.5	0.444734	Yes
b0855	potG	2298.72	3499.45	4139.55	3933.24	2.6732	2.05024	2.00352	1.89757	Yes	4	2	No	NA	Cytoplasmic	1134	0.55	630	0.54	1764	0.55	0.39392	No
b0856	potH	982.26	1378.16	1943.37	2250.3	3.57338	2.92701	2.85168	2.43864	Yes	4	3	No	[E] Amino acid transport and metabolism	Integral Membrane Protein	954	0.51	468	0.55	1422	0.52	0.344628	No
b0857	potI	1214.62	1387.42	2323.91	2881.23	3.50821	3.467	3.47487	2.41408	Yes	4	4	No	[E] Amino acid transport and metabolism	Integral Membrane Protein	846	0.55	NA	NA	NA	NA	0.271645	No
b0858	ybjO	392.988	558.06	1018.74	1378.89	6.56617	5.05815	3.60954	3.10079	Yes	2	1	No	NA	Integral Membrane Protein	489	0.52	NA	NA	NA	NA	0.352365	No
b0859	rumB	309.887	491.477	926.462	999.024	7.26243	4.58107	3.40416	3.42241	Yes	2	2	No	[J] Translation, ribosomal structure and biogenesis	Cytoplasmic	1128	0.55	NA	NA	NA	NA	0.415334	No
b0860	artJ	10443.2	7593.51	10666.5	21519.3	2.14781	2.36505	2.03527	1.58638	No	1	NA	No	[E] Amino acid transport and metabolism	Periplasmic	732	0.45	51	0.49	783	0.45	0.488836	Yes
b0861	artM	3515.97	4426.38	9917.95	11266.8	2.95684	2.20401	1.6627	1.30594	Yes	4	4	No	[E] Amino acid transport and metabolism	Integral Membrane Protein	669	0.52	483	0.55	1152	0.53	0.389824	No
b0862	artQ	9334.15	10171.2	20884.8	25114.7	2.42417	1.74605	1.39418	1.10631	Yes	4	3	No	[E] Amino acid transport and metabolism	Integral Membrane Protein	717	0.55	NA	NA	NA	NA	0.36974	No
b0863	artI	7767.45	8073.18	13230.6	15754.7	2.49416	2.13065	1.73297	1.40961	Yes	4	2	No	[E] Amino acid transport and metabolism	Periplasmic	732	0.5	NA	NA	NA	NA	0.598175	Yes
b0864	artP	4770.84	4950.87	7900.32	14385.5	2.45971	1.91733	1.51261	1.25519	Yes	4	1	No	[E] Amino acid transport and metabolism	Cytoplasmic	729	0.53	232	0.41	961	0.5	0.489269	No
b0865	ybjP	5060.28	3690.97	4350.01	5246.17	3.19196	4.41525	4.16607	2.76253	No	1	NA	No	NA	Outer membrane Lipoprotein	516	0.54	55	0.35	571	0.52	0.36704	No
b0866	ybjQ	1930.59	1782.98	2593.55	2515.96	2.97344	2.75868	2.45451	2.14016	Yes	2	1	No	[S] Function unknown	Cytoplasmic	324	0.54	62	0.4	386	0.52	0.404355	No
b0867	amiD	2059.91	2201.59	3565.83	3332.02	2.89907	2.47644	2.12238	1.95943	Yes	2	2	No	[V] Defense mechanisms	Outer membrane Lipoprotein	831	0.56	NA	NA	NA	NA	0.382245	No
b0868	ybjS	820.265	1433.42	2315.18	2979.69	4.06001	2.68991	2.22339	2.03089	No	1	NA	No	[G] Carbohydrate transport and metabolism	Cytoplasmic	1014	0.54	144	0.42	1158	0.53	0.430347	No
b0869	ybjT	1386.68	1942.35	4038.23	3868.82	3.33394	2.36017	1.68692	1.78561	Yes	3	3	No	NA	Membrane Anchored	1431	0.55	NA	NA	NA	NA	0.353896	No
b0870	ltaE	3062.52	4801.15	7665.39	8040.32	2.48401	1.80469	1.53241	1.56467	Yes	3	2	No	[E] Amino acid transport and metabolism	Cytoplasmic	1002	0.56	26	0.42	1028	0.56	0.395386	No
b0871	poxB	6366	4293.73	5467.08	6671.4	2.15914	2.22585	2.10337	1.94343	Yes	3	1	No	[E] Amino acid transport and metabolism	Cytoplasmic	1719	0.54	27	0.44	1746	0.54	0.401823	No
b0872	hcr	75.6872	102.266	169.335	136.711	24.5582	16.4188	14.2382	17.4463	Yes	2	2	No	[C] Energy production and conversion	Cytoplasmic	969	0.55	350	0.53	1319	0.55	0.440464	No
b0873	hcp	86.1811	207.944	234.877	303.164	17.8947	8.45208	8.00213	8.89202	Yes	2	1	No	NA	Cytoplasmic	1653	0.55	324	0.48	1977	0.54	0.547266	No
b0874	ybjE	1054.61	1590.3	3232.74	6881.88	3.7496	2.62735	1.81864	1.50263	No	1	NA	No	[S] Function unknown	Integral Membrane Protein	900	0.48	38	0.47	938	0.48	0.307828	No
b0875	aqpZ	445.086	315.761	372.036	538.801	8.95846	8.8294	8.4312	6.13375	No	1	NA	No	[G] Carbohydrate transport and metabolism	Integral Membrane Protein	696	0.52	373	0.36	1069	0.47	0.487839	No
b0876	ybjD	981.237	955.391	1711.15	1772.13	3.88159	3.41206	2.76258	2.61849	No	1	NA	No	[L] Replication, recombination and repair	Cytoplasmic	1659	0.53	NA	NA	NA	NA	0.304268	No
b0877	ybjX	3832.31	6014.38	9238.11	11526.7	2.37216	1.69094	1.35194	1.28882	No	1	NA	No	[S] Function unknown	Cytoplasmic	957	0.5	19	0.26	976	0.5	0.339889	No
b0878	macA	1674.22	2171.88	3487.37	3434.64	3.06962	2.4036	2.05891	2.0818	Yes	2	1	No	NA	Membrane Anchored	1116	0.53	NA	NA	NA	NA	0.375914	No
b0879	macB	781.357	904.851	1504.15	1337.96	4.13878	3.27619	2.78951	2.96634	Yes	2	2	No	[V] Defense mechanisms	Integral Membrane Protein	1947	0.54	NA	NA	NA	NA	0.337612	No
b0881	clpS	6220.21	6952.09	10197.7	12257.1	2.59909	3.10111	4.41034	2.26093	No	1	NA	No	[S] Function unknown	Cytoplasmic	321	0.45	553	0.46	874	0.46	0.350552	No
b0884	infA	843.339	1639.82	2064.46	4380.95	4.44019	3.07305	2.66571	2.10164	No	1	NA	Yes	[J] Translation, ribosomal structure and biogenesis	Cytoplasmic	219	0.48	241	0.48	460	0.48	0.566879	No
b0885	aat	1782.33	1970.12	3818.67	3971.21	2.88194	2.51531	2.21725	1.76948	No	1	NA	No	[O] Posttranslational modification, protein turnover, chaperones	Cytoplasmic	705	0.54	95	0.49	800	0.54	0.295123	No
b0886	cydC	1286.81	2132.82	3336.73	3565.43	3.16666	2.50118	2.51771	1.86569	Yes	2	2	Yes	[C] Energy production and conversion	Integral Membrane Protein	1722	0.54	NA	NA	NA	NA	0.311495	No
b0887	cydD	1340.59	2431.56	4282.85	4986.24	3.294	2.06647	1.59315	1.6287	Yes	2	1	No	[C] Energy production and conversion	Integral Membrane Protein	1767	0.54	36	0.42	1803	0.53	0.317282	No
b0889	lrp	6217.5	9304.94	10672.7	15445.2	3.56887	4.28854	4.55301	2.94948	No	1	NA	No	[K] Transcription	Cytoplasmic	495	0.48	267	0.46	762	0.47	0.367891	No
b0890	ftsK	1632.47	1858.13	3696.06	5022.77	2.85033	2.73215	2.59388	1.82223	No	1	NA	Yes	[D] Cell cycle control, cell division, chromosome partitioning	Integral Membrane Protein	3990	0.54	295	0.49	4285	0.54	0.435923	No
b0893	serS	4897.9	9414.61	13088.7	13328.5	2.2218	1.61954	1.35435	1.47997	No	1	NA	Yes	[J] Translation, ribosomal structure and biogenesis	Cytoplasmic	1293	0.53	63	0.51	1356	0.53	0.594783	No
b0896	dmsC	409.992	450.947	655.227	502.558	7.00553	7.25396	7.75166	10.3238	Yes	3	3	No	[R] General function prediction only	Integral Membrane Protein	864	0.55	NA	NA	NA	NA	0.361791	No
b0898	ycaD	372.911	610.549	1297.09	1652.31	6.58547	4.50769	2.88374	2.8472	No	1	NA	No	[E] Amino acid transport and metabolism	Integral Membrane Protein	1149	0.52	30	0.33	1179	0.52	0.299477	No
b0902	pflA	2183.49	2614.02	3620.24	4600.9	3.02068	2.79216	2.32456	2.42477	No	1	NA	No	[O] Posttranslational modification, protein turnover, chaperones	Cytoplasmic	741	0.5	626	0.51	1367	0.51	0.557031	No
b0903	pflB	24963.6	25736.8	45377.7	36877.6	8.2584	9.90118	5.86447	6.3541	Yes	2	2	No	[C] Energy production and conversion	Cytoplasmic	2283	0.51	354	0.46	2637	0.51	0.806188	No
b0904	focA	2982	2188.47	3341.07	4783.22	3.16092	2.7052	2.08544	3.03585	Yes	2	1	No	[P] Inorganic ion transport and metabolism	Integral Membrane Protein	858	0.49	37	0.41	895	0.49	0.421408	No
b0905	ycaO	955.282	2119.93	5135.93	6840.62	3.79597	2.14029	1.57737	2.34071	No	1	NA	No	NA	Cytoplasmic	1761	0.52	26	0.38	1787	0.51	0.498574	No
b0906	ycaP	806.922	505.162	455.328	709.363	4.49184	5.09761	6.60252	4.8224	No	1	NA	No	[S] Function unknown	Integral Membrane Protein	693	0.48	26	0.35	719	0.47	0.310859	No
b0907	serC	12771.8	21740.4	35719	51431.7	1.66595	1.34937	1.05762	2.16392	Yes	2	1	No	[E] Amino acid transport and metabolism	Cytoplasmic	1089	0.5	74	0.49	1163	0.5	0.465028	No
b0908	aroA	4212.51	8175.1	16507.2	24908.7	2.11968	1.43075	1.1731	1.95172	Yes	2	2	No	[E] Amino acid transport and metabolism	Cytoplasmic	1284	0.51	700	0.5	1984	0.51	0.430875	No
b0910	cmk	1519.67	2639.4	4095.36	5182.5	3.39527	2.26072	1.83675	1.99105	Yes	3	1	No	[F] Nucleotide transport and metabolism	Cytoplasmic	684	0.54	38	0.39	722	0.53	0.37675	No
b0912	ihfB	12965.5	16005.3	23657.8	26415.7	4.38828	4.66884	4.12069	6.07332	Yes	3	3	No	[L] Replication, recombination and repair	Cytoplasmic	285	0.49	77	0.53	362	0.5	0.397127	No
b0913	ycaI	63.2757	126.869	155.767	161.607	22.5124	12.1947	13.8803	14.1411	Yes	4	1	No	[R] General function prediction only	Integral Membrane Protein	2265	0.49	490	0.47	2755	0.49	0.242194	No
b0914	msbA	1490.49	3162.13	4524.57	5354.17	3.21735	1.90907	1.64346	1.63266	Yes	4	2	Yes	[V] Defense mechanisms	Integral Membrane Protein	1749	0.51	27	0.3	1776	0.51	0.461953	No
b0915	lpxK	728.79	1280.42	2486	2218.12	4.50397	2.90452	2.31139	2.26052	Yes	4	3	Yes	[M] Cell wall/membrane/envelope biogenesis	Unknown	987	0.55	NA	NA	NA	NA	0.356595	No
b0916	ycaQ	141.112	234.442	365.934	395.998	11.8459	7.07428	6.03682	5.48995	Yes	4	4	No	[S] Function unknown	Cytoplasmic	1233	0.52	28	0.54	1261	0.52	0.350905	No
b0917	ycaR	1360.2	2053.96	3840.93	5603.55	3.38331	2.42818	1.86608	1.88915	Yes	2	1	No	[S] Function unknown	Cytoplasmic	183	0.48	29	0.45	212	0.48	0.460872	No
b0918	kdsB	1115.41	1893.64	3168.02	3404.37	3.73099	2.4743	2.01864	2.09332	Yes	2	2	Yes	[M] Cell wall/membrane/envelope biogenesis	Cytoplasmic	747	0.53	119	0.5	866	0.52	0.482487	No
b0919	ycbJ	1903.37	1624.15	2270.4	1771.98	2.91224	2.67546	2.32802	2.54626	No	1	NA	No	NA	Cytoplasmic	894	0.52	637	0.49	1531	0.51	0.280336	No
b0920	ycbC	942.798	1325.62	1432.04	1740.6	4.33575	3.17533	2.89752	2.74526	No	1	NA	No	[S] Function unknown	Integral Membrane Protein	780	0.52	337	0.51	1117	0.52	0.332772	No
b0921	smtA	2727.27	2857.84	5108.16	6328.82	2.64635	2.2422	1.71292	1.59908	Yes	4	1	No	[Q] Secondary metabolites biosynthesis, transport and catabolism	Cytoplasmic	786	0.52	665	0.49	1451	0.5	0.382253	No
b0922	mukF	1875.83	2492.53	3833.33	4489.32	2.98148	2.18402	1.79847	1.72183	Yes	4	2	Yes	[D] Cell cycle control, cell division, chromosome partitioning	Cytoplasmic	1323	0.53	423	0.52	1746	0.53	0.449906	No
b0923	mukE	1198.89	2448.67	2795.23	2804.19	3.2886	2.12931	2.09272	1.95398	Yes	4	3	Yes	[D] Cell cycle control, cell division, chromosome partitioning	Cytoplasmic	678	0.52	NA	NA	NA	NA	0.431013	No
b0924	mukB	3506.41	3593.11	6877.83	7534.54	2.61151	2.53734	2.60886	1.77322	Yes	4	4	Yes	[D] Cell cycle control, cell division, chromosome partitioning	Cytoplasmic	4461	0.56	417	0.53	4878	0.55	0.502446	No
b0925	ycbB	866.061	1410.12	2331.83	2655.58	4.12927	3.07384	2.58984	2.29332	No	1	NA	No	[S] Function unknown	Periplasmic	1848	0.53	116	0.46	1964	0.53	0.350752	No
b0926	ycbK	10342.3	7335.85	8215.91	11324	2.06775	1.98644	1.64414	1.32454	Yes	2	1	No	[S] Function unknown	Unknown	549	0.5	52	0.4	601	0.49	0.343178	No
b0927	ycbL	9353.3	7381.07	11016	14530.4	2.08411	1.85765	1.45454	1.34386	Yes	2	2	No	[R] General function prediction only	Cytoplasmic	648	0.52	567	0.5	1215	0.51	0.426565	No
b0928	aspC	22428.1	27226.5	45467.1	52018.3	2.38372	2.98765	2.53203	7.70388	No	1	NA	No	[E] Amino acid transport and metabolism	Cytoplasmic	1191	0.52	35	0.49	1226	0.52	0.547125	No
b0930	asnS	5426.42	8098.32	14691.1	15724.2	2.15839	1.55992	1.19319	1.45363	No	1	NA	Yes	[J] Translation, ribosomal structure and biogenesis	Cytoplasmic	1401	0.52	58	0.38	1459	0.52	0.561724	No
b0931	pncB	3733.09	5415.33	9412.16	10957.9	2.36083	1.71084	1.32248	1.41922	No	1	NA	No	[H] Coenzyme transport and metabolism	Cytoplasmic	1203	0.51	58	0.48	1261	0.51	0.428182	No
b0932	pepN	4787.54	7693.13	8702.29	7966.25	2.13783	1.81402	1.88071	1.66356	No	1	NA	No	[E] Amino acid transport and metabolism	Cytoplasmic	2613	0.53	216	0.4	2829	0.52	0.50598	No
b0933	ssuB	202.243	434.384	483.856	369.822	9.81113	7.25035	8.28356	10.6512	Yes	5	5	No	[P] Inorganic ion transport and metabolism	Cytoplasmic	768	0.56	95	0.62	863	0.56	0.287869	No
b0934	ssuC	383.364	1042.92	1136.61	973.952	7.45803	5.77586	6.0189	8.40396	Yes	5	4	No	NA	Integral Membrane Protein	792	0.56	NA	NA	NA	NA	0.292801	No
b0935	ssuD	469.127	1055.85	1419.75	1023.51	7.93253	7.28466	8.05122	10.0202	Yes	5	3	No	[C] Energy production and conversion	Cytoplasmic	1146	0.57	NA	NA	NA	NA	0.339195	No
b0936	ssuA	188.18	499.575	571.797	430.617	10.4412	5.7282	6.61585	10.8968	Yes	5	2	No	NA	Periplasmic	960	0.52	NA	NA	NA	NA	0.395341	Yes
b0937	ssuE	221.382	585.647	482.576	415.221	10.0358	5.1871	6.57467	10.1142	Yes	5	1	No	[R] General function prediction only	Cytoplasmic	576	0.54	NA	NA	NA	NA	0.374665	No
b0941	elfG	105.514	151.058	184.944	229.839	15.6914	9.55836	10.4083	11.0546	Yes	6	3	No	[N] Cell motility	Unknown	1071	0.48	NA	NA	NA	NA	0.271951	Yes
b0943	ycbV	101.961	146.597	202.909	278.912	14.106	8.81919	10.5295	7.24524	Yes	6	5	No	[N] Cell motility	Periplasmic	516	0.47	NA	NA	NA	NA	0.263995	No
b0946	ycbW	652.301	1127.33	1009	1132.54	4.99911	3.48495	3.51045	3.86808	No	1	NA	No	NA	Cytoplasmic	543	0.49	99	0.4	642	0.48	0.392238	No
b0947	ycbX	2860.21	4138.78	5132.43	6387.32	2.58193	1.8499	1.66506	1.66133	No	1	NA	No	[C] Energy production and conversion	Cytoplasmic	1110	0.5	25	0.44	1135	0.5	0.363809	No
b0948	rlmL	1330.42	2109.35	4268.72	5407.82	3.48213	2.237	1.67868	1.6566	Yes	2	1	No	[L] Replication, recombination and repair	Cytoplasmic	2109	0.54	642	0.5	2751	0.53	0.48173	No
b0949	uup	615.658	942.71	1963.5	2892.8	4.65511	3.09451	2.62996	2.08722	Yes	2	2	No	[R] General function prediction only	Cytoplasmic	1908	0.52	NA	NA	NA	NA	0.452853	No
b0950	pqiA	255.029	371.7	569.577	870.037	8.74369	6.1315	6.04489	4.66139	Yes	2	1	No	[S] Function unknown	Integral Membrane Protein	1254	0.52	341	0.48	1595	0.51	0.298999	No
b0951	pqiB	557.494	958.233	1118.52	1809.62	5.16477	3.65648	4.24078	4.8443	Yes	2	2	No	[R] General function prediction only	Membrane Anchored	1641	0.5	566	0.5	2207	0.5	0.389356	No
b0954	fabA	4086.88	6479.7	6918.2	7072.14	2.87753	2.05713	1.83486	3.01097	No	1	NA	Yes	[I] Lipid transport and metabolism	Unknown	519	0.53	27	0.3	546	0.52	0.583065	No
b0955	ycbZ	910.892	1698.45	2759.36	4496.83	4.41137	2.73925	1.98414	1.70802	No	1	NA	No	[O] Posttranslational modification, protein turnover, chaperones	Cytoplasmic	1761	0.52	25	0.32	1786	0.52	0.384432	No
b0956	matP	843.09	1168.39	880.049	1625.02	4.41805	3.40976	4.41534	3.01085	No	1	NA	No	[S] Function unknown	Cytoplasmic	453	0.46	NA	NA	NA	NA	0.388109	No
b0958	sulA	5630.59	7648.72	5822.15	7118.8	2.37314	2.06925	1.99068	1.81523	No	1	NA	No	[D] Cell cycle control, cell division, chromosome partitioning	Cytoplasmic	510	0.48	30	0.43	540	0.48	0.282626	No
b0959	sxy	505.632	418.5	620.499	1031.18	5.52962	5.25118	4.64497	3.78712	No	1	NA	No	[K] Transcription	Cytoplasmic	630	0.48	55	0.25	685	0.46	0.286976	No
b0960	yccS	434.78	749.608	1639.44	1863.71	5.83705	3.28228	2.54596	2.42012	Yes	2	2	No	[S] Function unknown	Integral Membrane Protein	2154	0.52	319	0.47	2473	0.52	0.336503	No
b0961	yccF	833.932	1064.7	2463.14	4021.05	3.92032	2.72677	1.96273	1.71776	Yes	2	1	No	[S] Function unknown	Integral Membrane Protein	447	0.48	31	0.35	478	0.47	0.416681	No
b0962	helD	1300.86	1924.6	3077.85	3828.07	3.43343	2.43288	1.9189	1.89419	No	1	NA	No	[L] Replication, recombination and repair	Cytoplasmic	2055	0.53	NA	NA	NA	NA	0.36969	No
b0963	mgsA	1612.64	2046.43	3039.59	2083.8	3.29555	2.63636	2.12499	2.6783	No	1	NA	No	[G] Carbohydrate transport and metabolism	Cytoplasmic	459	0.53	26	0.35	485	0.52	0.384501	No
b0965	yccU	2127.12	1403.24	2852	2465.39	6.76792	6.80128	4.847	4.83237	No	1	NA	No	NA	Cytoplasmic	414	0.54	NA	NA	NA	NA	0.367591	No
b0966	hspQ	1909.59	1346.44	2072.71	1954.58	5.63719	4.52945	3.61487	2.93747	No	1	NA	No	NA	Cytoplasmic	318	0.56	146	0.48	464	0.53	0.417	No
b0967	rlmI	1908.49	3137.34	6775.72	8980.13	2.98316	1.96998	1.44003	1.46475	No	1	NA	No	NA	Cytoplasmic	1191	0.52	364	0.51	1555	0.52	0.451293	No
b0968	yccX	211.692	268.378	372.248	455.379	10.4567	8.83396	8.37695	7.1219	No	1	NA	No	[C] Energy production and conversion	Cytoplasmic	279	0.52	NA	NA	NA	NA	0.315543	No
b0969	yccK	942.551	1790.84	1968.35	2559.35	4.09024	2.59153	2.39897	2.3213	No	1	NA	No	NA	Cytoplasmic	330	0.47	168	0.47	498	0.47	0.496114	No
b0970	yccA	6196.02	9043.06	12264	13667.2	2.16683	1.75331	1.37822	1.82966	No	1	NA	No	[R] General function prediction only	Integral Membrane Protein	660	0.51	32	0.31	692	0.5	0.467244	No
b0972	hyaA	2333.57	2242.56	8087.58	5214.11	2.69815	2.80873	2.23931	2.0039	Yes	6	1	No	[C] Energy production and conversion	Integral Membrane Protein	1119	0.56	530	0.48	1649	0.54	0.428739	Yes
b0973	hyaB	470.518	560.134	1740.47	994.077	5.19103	4.78385	3.57653	3.64699	Yes	6	2	No	[C] Energy production and conversion	Cytoplasmic	1794	0.57	NA	NA	NA	NA	0.45767	No
b0974	hyaC	933.532	827.723	3223.51	2488.79	3.89108	4.61371	3.7354	2.66337	Yes	6	3	No	[C] Energy production and conversion	Integral Membrane Protein	708	0.52	NA	NA	NA	NA	0.408684	No
b0975	hyaD	519.72	752.988	1944.13	1183.02	4.96623	4.59301	3.72247	3.84014	Yes	6	4	No	[C] Energy production and conversion	Cytoplasmic	588	0.59	320	0.52	908	0.56	0.325673	No
b0976	hyaE	186.628	224.629	611.159	391.81	9.83874	7.98636	6.23551	6.69535	Yes	6	5	No	NA	Cytoplasmic	399	0.57	NA	NA	NA	NA	0.331002	No
b0977	hyaF	208.35	286.21	847.324	713.516	8.50223	7.15354	5.20375	5.16137	Yes	6	6	No	NA	Cytoplasmic	858	0.55	NA	NA	NA	NA	0.314329	No
b0978	appC	363.241	494.221	1253.58	874.447	6.22466	5.6993	4.68191	5.28879	Yes	4	1	No	[C] Energy production and conversion	Integral Membrane Protein	1545	0.54	NA	NA	NA	NA	0.365899	No
b0979	appB	461.668	537.242	1579.77	1333.2	6.04851	6.08254	5.40213	5.47052	Yes	4	2	No	[C] Energy production and conversion	Integral Membrane Protein	1137	0.53	NA	NA	NA	NA	0.334973	No
b0980	appA	456.681	590.471	846.935	798.788	6.34632	6.41391	10.0166	7.75653	Yes	4	4	No	NA	Periplasmic	1299	0.54	156	0.49	1455	0.53	0.298367	Yes
b0981	etk	235.366	294.813	428.35	481.058	8.7224	6.01341	6.05487	6.53098	Yes	3	3	No	[D] Cell cycle control, cell division, chromosome partitioning	Integral Membrane Protein	2181	0.51	NA	NA	NA	NA	0.426372	No
b0982	etp	171.357	275.404	360.248	409.362	9.70584	6.96369	7.72667	6.99739	Yes	3	2	No	NA	Cytoplasmic	447	0.52	NA	NA	NA	NA	0.362598	No
b0983	gfcE	106.303	157.95	285.621	367.073	12.9044	8.13198	7.04619	6.1894	Yes	3	1	No	[M] Cell wall/membrane/envelope biogenesis	Outer membrane Lipoprotein	1140	0.51	NA	NA	NA	NA	0.389088	No
b0984	gfcD	58.3112	83.3633	121.242	126.435	27.6162	14.9885	14.7243	16.4234	Yes	3	3	No	NA	Periplasmic	2097	0.52	NA	NA	NA	NA	0.416399	No
b0988	insB_4	846.3	1727.53	2443.03	2603.07	4.44003	3.01786	2.53851	2.39939	Yes	3	NA	No	[L] Replication, recombination and repair	Unknown	504	0.55	NA	NA	NA	NA	0.2822	No
b0992	yccM	68.3614	90.7446	156.553	203.503	20.8483	12.255	11.7136	9.82495	No	1	NA	No	[C] Energy production and conversion	Integral Membrane Protein	1074	0.49	316	0.49	1390	0.49	0.279494	No
b0993	torS	272.559	458.698	616.824	589.291	7.46501	4.26968	4.27396	4.40905	No	1	NA	No	[T] Signal transduction mechanisms	Integral Membrane Protein	2745	0.54	45	0.49	2790	0.54	0.363297	No
b0994	torT	385.904	436.538	744.484	899.908	6.54106	5.64237	4.05657	4.38738	No	1	NA	No	[G] Carbohydrate transport and metabolism	Periplasmic	1029	0.53	NA	NA	NA	NA	0.31885	Yes
b0995	torR	746.637	1187.22	1653.36	1792.91	4.56186	3.47057	2.73394	2.94161	No	1	NA	No	[K] Transcription	Cytoplasmic	693	0.52	399	0.49	1092	0.51	0.342781	No
b0996	torC	207.395	179.145	220.488	221.554	8.43117	8.65285	9.39415	9.67358	Yes	3	1	No	[C] Energy production and conversion	Unknown	1173	0.51	NA	NA	NA	NA	0.458421	No
b0997	torA	384.422	377.943	519.566	308.16	5.89621	5.7918	6.11449	7.24872	Yes	3	2	No	[C] Energy production and conversion	Periplasmic	2547	0.55	NA	NA	NA	NA	0.442511	Yes
b0998	torD	108.875	140.556	196.352	118.618	15.5052	10.146	11.1859	13.5213	Yes	3	3	No	[R] General function prediction only	Cytoplasmic	600	0.53	NA	NA	NA	NA	0.360938	No
b0999	cbpM	1919.18	2102.47	3491.74	4449.29	2.90074	2.59404	2.34082	1.843	Yes	2	2	No	NA	Cytoplasmic	306	0.54	NA	NA	NA	NA	0.430144	No
b1000	cbpA	1790.68	2005.02	3152.29	4340.41	3.12011	2.71854	2.42118	1.92439	Yes	2	1	No	[O] Posttranslational modification, protein turnover, chaperones	Cytoplasmic	921	0.53	260	0.37	1181	0.49	0.473127	No
b1003	yccJ	3459.26	1977.44	2320.73	2893.22	5.10922	7.03064	6.55762	10.3539	Yes	2	2	No	NA	Cytoplasmic	228	0.47	583	0.55	811	0.53	0.440641	No
b1004	wrbA	10944.8	7458.59	10348.4	11418.4	4.39575	5.55877	4.92409	8.25755	Yes	2	1	No	[R] General function prediction only	Cytoplasmic	597	0.54	517	0.44	1114	0.49	0.489378	No
b1006	rutG	192.015	203.724	439.789	340.242	10.2121	10.0825	8.23883	10.5385	Yes	7	7	No	NA	Integral Membrane Protein	1329	0.54	NA	NA	NA	NA	0.319153	No
b1007	rutF	84.2648	152.043	261.207	208.898	23.9054	13.7248	12.619	15.5926	Yes	7	6	No	NA	Cytoplasmic	495	0.59	NA	NA	NA	NA	0.338862	No
b1008	rutE	50.67	101.625	161.604	128.292	28.8699	14.7914	14.7141	18.4002	Yes	7	5	No	[C] Energy production and conversion	Cytoplasmic	591	0.57	277	0.56	868	0.57	0.347494	No
b1009	rutD	59.2252	114.451	150.276	189.154	25.103	15.9282	16.7144	14.431	Yes	7	4	No	[R] General function prediction only	Unknown	801	0.58	NA	NA	NA	NA	0.322776	No
b1013	rutR	388.186	559.517	700.113	889.605	6.74952	4.78623	4.29912	4.1764	No	1	NA	No	[K] Transcription	Cytoplasmic	639	0.51	NA	NA	NA	NA	0.384607	No
b1014	putA	765.996	1243.89	1569.34	930.267	4.01152	3.16518	2.89826	5.10884	No	1	NA	No	[C] Energy production and conversion	Cytoplasmic	3963	0.57	NA	NA	NA	NA	0.432675	No
b1015	putP	5547.83	4164.34	6378.7	7558.92	2.21854	2.05614	1.8083	2.15042	No	1	NA	No	[E] Amino acid transport and metabolism	Integral Membrane Protein	1509	0.54	94	0.43	1603	0.53	0.39143	No
b1018	efeO	2464.59	4820.07	9527.65	16277.2	2.75216	1.66625	1.34887	1.42448	Yes	2	1	No	[P] Inorganic ion transport and metabolism	Periplasmic	1128	0.51	276	0.53	1404	0.52	0.490022	Yes
b1019	efeB	1256.26	2301.83	4168.87	7975.1	3.35025	2.09451	1.75128	1.45372	Yes	2	2	No	[P] Inorganic ion transport and metabolism	Periplasmic	1272	0.54	NA	NA	NA	NA	0.346974	Yes
b1020	phoH	1011.03	1002.75	1622.02	2009.55	4.78313	6.11456	6.01685	4.42523	No	1	NA	No	[T] Signal transduction mechanisms	Cytoplasmic	1065	0.52	49	0.57	1114	0.52	0.324378	No
b1021	pgaD	82.6375	88.7495	114.444	152.353	20.0698	15.4973	23.6841	14.7329	Yes	4	4	No	NA	Integral Membrane Protein	414	0.44	NA	NA	NA	NA	0.258044	No
b1033	ghrA	6847.47	10675.8	15024.8	18687.1	1.96863	1.65827	1.59813	1.47214	No	1	NA	No	[E] Amino acid transport and metabolism	Cytoplasmic	939	0.51	60	0.4	999	0.51	0.345324	No
b1034	ycdX	3554.37	5737.61	9364.3	13833.5	2.36944	1.74535	1.54354	1.72134	Yes	2	1	No	[E] Amino acid transport and metabolism	Cytoplasmic	738	0.48	NA	NA	NA	NA	0.372857	No
b1035	ycdY	1397.68	2928.44	4353.26	6457.11	3.29993	2.13864	1.83862	1.96558	Yes	2	2	No	[R] General function prediction only	Cytoplasmic	555	0.54	654	0.48	1209	0.51	0.376645	No
b1036	ycdZ	631.536	1350.03	2255.38	3386.78	4.78163	2.90282	2.34542	2.20556	No	1	NA	No	NA	Integral Membrane Protein	492	0.54	0	0	492	0.54	0.332652	No
b1037	csgG	405.997	406.933	648.174	1095.5	6.59906	6.15715	5.51882	4.19296	Yes	4	4	No	[M] Cell wall/membrane/envelope biogenesis	Outer membrane Lipoprotein	834	0.5	NA	NA	NA	NA	0.370306	No
b1038	csgF	148.22	119.001	205.281	538.975	10.4648	10.3866	9.05	4.81148	Yes	4	3	No	NA	Unknown	417	0.42	NA	NA	NA	NA	0.324306	Yes
b1039	csgE	347.867	251.78	336.511	1313.47	6.52892	6.20439	6.84347	2.96376	Yes	4	2	No	NA	Periplasmic	390	0.43	NA	NA	NA	NA	0.267962	No
b1044	ymdA	11168.2	7619.64	4681.67	8042.28	1.79747	1.81871	1.86555	1.61812	No	1	NA	No	NA	Unknown	312	0.44	211	0.4	523	0.42	0.359556	No
b1045	ymdB	8123.96	5501.15	4891.43	6850.36	1.99494	1.84086	1.84169	1.5046	Yes	2	1	No	[R] General function prediction only	Cytoplasmic	534	0.52	NA	NA	NA	NA	0.333788	No
b1046	ymdC	1419.67	912.139	813.612	1123.83	3.16267	3.19999	3.89909	3.16918	Yes	2	2	No	[I] Lipid transport and metabolism	Cytoplasmic	1422	0.51	63	0.43	1485	0.5	0.276263	No
b1048	opgG	4818.74	7567.93	9380.88	19143	2.43037	1.6617	1.45696	1.42266	Yes	2	1	No	[P] Inorganic ion transport and metabolism	Periplasmic	1536	0.5	380	0.45	1916	0.49	0.462166	No
b1049	opgH	2417.11	3424.29	7128.27	8321.4	2.70546	2.03436	1.57386	1.63758	Yes	2	2	No	[M] Cell wall/membrane/envelope biogenesis	Integral Membrane Protein	2544	0.55	432	0.52	2976	0.55	0.416245	No
b1053	mdtG	77.2659	158.381	185.968	172.759	17.6146	10.0172	9.50798	9.30503	No	1	NA	No	[E] Amino acid transport and metabolism	Integral Membrane Protein	1227	0.52	54	0.52	1281	0.52	0.268947	No
b1054	lpxL	1106.63	1288.8	2444.46	2567.45	4.11169	3.01169	2.19844	2.20748	No	1	NA	No	[M] Cell wall/membrane/envelope biogenesis	Membrane Anchored	921	0.53	33	0.36	954	0.52	0.398211	No
b1055	yceA	256.938	471.55	642.035	1047.78	7.88609	4.56297	4.10173	3.67894	No	1	NA	No	[R] General function prediction only	Cytoplasmic	1053	0.5	36	0.47	1089	0.5	0.407561	No
b1057	yceJ	215.009	303.631	348.223	480.306	10.4492	9.14493	9.85471	7.66257	Yes	2	1	No	[C] Energy production and conversion	Integral Membrane Protein	567	0.51	25	0.4	592	0.51	0.338076	No
b1059	solA	2564.24	3792.07	6212.57	8759.48	2.80174	2.13352	1.68581	3.20009	Yes	2	1	No	[E] Amino acid transport and metabolism	Cytoplasmic	1119	0.52	332	0.45	1451	0.51	0.386963	No
b1061	dinI	226.573	351.071	549.856	763.476	9.45121	5.5849	4.98331	4.87095	No	1	NA	No	NA	Cytoplasmic	246	0.48	38	0.37	284	0.46	0.354278	No
b1062	pyrC	4468.69	5645.7	11010.5	18770.4	2.1904	1.89685	1.3988	3.29373	No	1	NA	No	[F] Nucleotide transport and metabolism	Cytoplasmic	1047	0.53	36	0.47	1083	0.53	0.418519	No
b1063	yceB	220.6	521.059	638.739	752.266	10.1844	5.05839	5.11105	5.16335	No	1	NA	No	NA	Outer membrane Lipoprotein	561	0.47	24	0.5	585	0.47	0.414397	No
b1065	mdtH	342.409	578.372	745.462	613.638	7.04999	4.25809	3.64599	4.37179	No	1	NA	No	NA	Integral Membrane Protein	1209	0.55	28	0.5	1237	0.55	0.354429	No
b1066	rimJ	2421.77	4457.09	5449.31	10778.2	2.6172	1.83705	1.74888	1.38044	No	1	NA	No	[J] Translation, ribosomal structure and biogenesis	Cytoplasmic	585	0.49	40	0.42	625	0.49	0.362181	No
b1067	yceH	2739.39	4007.04	6731.24	9144.55	2.64955	2.33494	2.25091	1.41052	No	1	NA	No	[S] Function unknown	Cytoplasmic	648	0.52	532	0.49	1180	0.51	0.391333	No
b1068	yceM	1421.09	2740.64	3554.5	2952.86	3.26633	2.44807	2.36804	1.97294	No	1	NA	No	[R] General function prediction only	Periplasmic	924	0.55	NA	NA	NA	NA	0.341624	Yes
b1069	murJ	244.172	480.101	792.057	830.416	9.78933	5.17003	3.85775	4.01725	No	1	NA	Yes	[R] General function prediction only	Integral Membrane Protein	1536	0.54	56	0.59	1592	0.54	0.349265	No
b1070	flgN	7252.48	21588.3	23138.6	29673.8	2.22759	1.85042	1.60359	1.04971	Yes	3	3	No	[N] Cell motility	Cytoplasmic	417	0.48	NA	NA	NA	NA	0.326744	No
b1071	flgM	14448.6	17473.9	23484.4	27254.6	1.91169	1.63777	1.46871	1.07456	Yes	3	2	No	[K] Transcription	Cytoplasmic	294	0.53	66	0.44	360	0.51	0.414227	No
b1072	flgA	22681.9	19962.3	25243.4	28631.6	1.75097	1.5347	1.38817	1.09553	Yes	3	1	No	[N] Cell motility	Periplasmic	660	0.52	NA	NA	NA	NA	0.257527	No
b1073	flgB	30560.9	24992.5	37532.3	37288.7	1.53094	1.28261	1.12425	1.07703	Yes	9	1	No	[N] Cell motility	Cytoplasmic	417	0.53	NA	NA	NA	NA	0.377114	No
b1074	flgC	47491.3	44167.2	74402.6	71017.5	1.66272	1.42412	1.32454	1.2476	Yes	9	2	No	[N] Cell motility	Cytoplasmic	405	0.53	NA	NA	NA	NA	0.399691	No
b1075	flgD	41764.4	42304.9	61513.5	59813.1	1.63021	1.481	1.38736	1.63178	Yes	9	3	No	[N] Cell motility	Periplasmic	696	0.55	NA	NA	NA	NA	0.404413	No
b1076	flgE	38247.6	36879.8	63216.4	68270.9	1.77025	1.59639	1.53843	2.67473	Yes	9	4	No	[N] Cell motility	Cytoplasmic	1209	0.52	NA	NA	NA	NA	0.441878	No
b1077	flgF	26999.9	27734.9	44159	43798	1.8157	1.56166	1.62619	2.93294	Yes	9	5	No	[N] Cell motility	Cytoplasmic	756	0.59	NA	NA	NA	NA	0.335352	No
b1078	flgG	32192.3	34467.8	46206.6	48310.1	2.00071	1.99016	1.96559	2.32978	Yes	9	6	No	[N] Cell motility	Cytoplasmic	783	0.54	NA	NA	NA	NA	0.416314	No
b1079	flgH	15150.6	15690.7	23692.7	20914.1	1.71726	1.53531	1.62103	1.42191	Yes	9	7	No	[N] Cell motility	Outer membrane Lipoprotein	699	0.54	NA	NA	NA	NA	0.402131	Yes
b1080	flgI	9940.52	10235.9	14792	17259	1.85497	1.69267	1.73173	1.53031	Yes	9	8	No	NA	Periplasmic	1098	0.54	NA	NA	NA	NA	0.332212	No
b1081	flgJ	9159.99	8884.76	12651.7	15957.6	1.93585	1.90417	2.17419	1.76097	Yes	9	9	No	[M] Cell wall/membrane/envelope biogenesis	Cytoplasmic	942	0.55	NA	NA	NA	NA	0.388531	No
b1082	flgK	6668.06	24905.2	38289.7	47079	2.30334	1.73078	1.58715	1.51727	Yes	2	1	No	[N] Cell motility	Cytoplasmic	1644	0.52	NA	NA	NA	NA	0.406561	No
b1083	flgL	7734.79	26482	37435.7	52704.5	3.24166	2.917	3.37284	4.5121	Yes	2	2	No	[N] Cell motility	Cytoplasmic	954	0.51	NA	NA	NA	NA	0.401543	No
b1084	rne	3342.4	6163.62	8918.29	8315.18	2.52275	1.93199	1.78596	1.43286	No	1	NA	Yes	[J] Translation, ribosomal structure and biogenesis	Cytoplasmic	3186	0.56	395	0.48	3581	0.55	0.564092	No
b1086	rluC	501.079	826.069	1337.53	2197.85	5.85507	4.1366	2.92928	2.55085	No	1	NA	No	[J] Translation, ribosomal structure and biogenesis	Cytoplasmic	960	0.51	0	0	960	0.51	0.416178	No
b1087	yceF	1928.03	2148.79	2672.66	3086.26	3.16007	2.83666	2.49553	2.5469	No	1	NA	No	[D] Cell cycle control, cell division, chromosome partitioning	Cytoplasmic	585	0.5	30	0.27	615	0.49	0.343308	No
b1088	yceD	12826.8	18876	34313.5	39193	4.10102	3.92144	3.46197	3.28566	Yes	8	1	No	[R] General function prediction only	Cytoplasmic	522	0.5	145	0.42	667	0.48	0.432771	No
b1089	rpmF	4886.6	6191.73	15867.2	16600	4.28914	4.45313	4.16022	2.57904	Yes	8	2	No	[J] Translation, ribosomal structure and biogenesis	Cytoplasmic	174	0.54	494	0.51	668	0.52	0.684232	No
b1090	plsX	1678.08	2044.7	4069.09	4887.09	3.06601	2.29964	1.77343	1.6887	Yes	8	3	No	[I] Lipid transport and metabolism	Cytoplasmic	1071	0.52	183	0.54	1254	0.52	0.258259	No
b1091	fabH	4051.96	6354.44	10661.5	13720.8	2.35142	1.74449	1.49439	1.46657	Yes	8	4	No	[I] Lipid transport and metabolism	Unknown	954	0.55	369	0.54	1323	0.55	0.45756	No
b1092	fabD	5953.01	8277.61	14488.5	19735.8	2.29668	2.25066	2.2999	2.31993	Yes	8	5	Yes	[I] Lipid transport and metabolism	Cytoplasmic	930	0.55	495	0.56	1425	0.55	0.511372	No
b1093	fabG	7044.85	9689.19	16120.6	14760.3	4.07878	3.19878	2.79172	2.54852	Yes	8	6	Yes	[I] Lipid transport and metabolism	Cytoplasmic	735	0.52	531	0.53	1266	0.52	0.50758	No
b1094	acpP	20316.7	25514	40582	54160.9	4.43578	3.53824	3.25026	6.29368	Yes	8	7	Yes	[I] Lipid transport and metabolism	Cytoplasmic	237	0.48	681	0.49	918	0.48	0.726411	No
b1095	fabF	10248.7	13786.9	27509.8	32129.2	2.51147	2.13173	1.89119	5.95203	Yes	8	8	No	[I] Lipid transport and metabolism	Periplasmic	1242	0.53	266	0.48	1508	0.52	0.530041	No
b1096	pabC	1042.45	1287.24	1952.59	2444.81	3.73552	2.95804	2.53069	2.98045	Yes	5	1	No	[E] Amino acid transport and metabolism	Cytoplasmic	810	0.51	304	0.48	1114	0.5	0.287861	No
b1097	yceG	428.585	587.44	1012.64	1288.42	5.76201	4.06258	3.37456	3.63936	Yes	5	2	No	[R] General function prediction only	Membrane Anchored	1023	0.51	NA	NA	NA	NA	0.38882	No
b1098	tmk	1922.56	2254.98	4220.15	4155.55	2.99441	2.27082	1.84187	1.86542	Yes	5	3	Yes	[F] Nucleotide transport and metabolism	Cytoplasmic	642	0.54	190	0.51	832	0.53	0.434017	No
b1099	holB	873.376	1327.37	2156.3	2392.22	3.93795	2.67564	2.31731	2.22809	Yes	5	4	Yes	[L] Replication, recombination and repair	Cytoplasmic	1005	0.54	612	0.55	1617	0.54	0.328318	No
b1100	ycfH	1464.35	2055.06	2969.12	4087.08	3.22309	2.70786	2.66068	2.53851	Yes	5	5	No	[L] Replication, recombination and repair	Cytoplasmic	798	0.51	NA	NA	NA	NA	0.428163	No
b1102	fhuE	1747.6	2591.8	3255.87	6444.07	2.8896	2.15688	1.9771	3.16886	No	1	NA	No	[P] Inorganic ion transport and metabolism	Periplasmic	2190	0.5	95	0.4	2285	0.5	0.408309	Yes
b1103	hinT	1902.46	2527.51	3809.75	4526.32	3.2355	3.4091	3.24258	4.61058	Yes	6	1	No	NA	Cytoplasmic	360	0.51	30	0.37	390	0.49	0.437229	No
b1104	ycfL	11968.5	11798.1	24426.5	27934.8	2.4699	3.48289	3.40544	6.06092	Yes	6	2	No	NA	Outer membrane Lipoprotein	378	0.49	NA	NA	NA	NA	0.246454	No
b1105	ycfM	5083.36	6696.88	9351.33	9254.61	3.30186	4.08789	3.72258	5.46985	Yes	6	3	No	[R] General function prediction only	Outer membrane Lipoprotein	642	0.56	325	0.5	967	0.54	0.369458	No
b1106	thiK	1228.12	2008.07	3133.28	3520.83	3.37239	2.60498	2.19142	2.76837	Yes	6	4	No	[M] Cell wall/membrane/envelope biogenesis	Cytoplasmic	825	0.53	457	0.56	1282	0.54	0.247194	No
b1107	nagZ	2528.26	3900.35	5692.02	7553.73	2.7138	2.18339	1.99617	2.29223	Yes	6	5	No	[G] Carbohydrate transport and metabolism	Cytoplasmic	1026	0.53	NA	NA	NA	NA	0.400935	No
b1108	ycfP	6866.02	7344.77	9141.62	14617.1	2.40564	2.36436	2.38854	2.52989	Yes	6	6	No	NA	Cytoplasmic	543	0.47	199	0.51	742	0.48	0.384563	No
b1109	ndh	1906.44	2661.1	5148.78	7502.67	3.10631	2.3754	1.88818	1.68824	No	1	NA	No	[C] Energy production and conversion	Unknown	1305	0.53	642	0.44	1947	0.5	0.472049	No
b1110	ycfJ	501.532	1301.02	961.931	1088.01	6.16644	4.04338	4.73458	4.68518	No	1	NA	No	[S] Function unknown	Membrane Anchored	540	0.54	174	0.51	714	0.53	0.402332	No
b1111	ycfQ	8540.55	9015.29	10373.6	11855.1	2.00547	1.7274	1.43665	1.39841	No	1	NA	No	NA	Cytoplasmic	633	0.51	NA	NA	NA	NA	0.356301	No
b1113	ycfS	2151.36	3573.84	3437.08	2878.41	2.87058	2.16943	2.05086	3.23947	No	1	NA	No	[S] Function unknown	Unknown	963	0.53	NA	NA	NA	NA	0.40254	Yes
b1114	mfd	1043.08	1586.35	2696.89	3446.01	3.45316	2.35093	2.08103	1.73376	No	1	NA	No	[K] Transcription	Cytoplasmic	3447	0.55	64	0.42	3511	0.55	0.423953	No
b1116	lolC	458.258	829.332	1360.52	1738.22	6.03066	3.71857	2.63368	2.55047	Yes	3	1	Yes	[M] Cell wall/membrane/envelope biogenesis	Integral Membrane Protein	1200	0.54	23	0.52	1223	0.54	0.365118	No
b1117	lolD	675.076	1267.88	1848.28	2112.29	4.47291	2.72038	2.26198	2.12021	Yes	3	2	Yes	NA	Cytoplasmic	702	0.55	NA	NA	NA	NA	0.484521	No
b1118	lolE	1117.35	1550.49	2416.86	3650.14	3.50834	2.48711	2.20288	1.75464	Yes	3	3	Yes	[M] Cell wall/membrane/envelope biogenesis	Integral Membrane Protein	1245	0.52	NA	NA	NA	NA	0.369206	No
b1119	nagK	3755.76	4433.08	7608.55	7191.36	2.3909	2.09618	2.08866	1.50837	Yes	2	1	No	[G] Carbohydrate transport and metabolism	Unknown	912	0.53	236	0.49	1148	0.52	0.372832	No
b1120	cobB	2796.14	3782.65	6044.62	7457.04	2.57665	2.47524	2.97995	1.66099	Yes	2	2	No	[K] Transcription	Unknown	840	0.52	686	0.53	1526	0.52	0.377061	No
b1124	potC	1816.17	3075.74	5895.82	8636.93	3.61764	2.23948	1.73472	2.50646	Yes	4	3	No	[E] Amino acid transport and metabolism	Integral Membrane Protein	795	0.5	346	0.51	1141	0.5	0.382727	No
b1125	potB	1320.76	2253.3	5878.21	9201.85	3.54778	2.17445	1.52908	2.08718	Yes	4	2	No	[E] Amino acid transport and metabolism	Integral Membrane Protein	828	0.51	310	0.48	1138	0.5	0.417955	No
b1126	potA	1406.66	3057.21	5088.96	7056.85	3.43245	1.99976	1.5722	1.89992	Yes	4	1	No	[E] Amino acid transport and metabolism	Cytoplasmic	1137	0.51	67	0.51	1204	0.51	0.445338	No
b1127	pepT	1399.03	1212.44	1798.37	1703.32	4.17444	5.39256	5.15631	3.04404	No	1	NA	No	[E] Amino acid transport and metabolism	Cytoplasmic	1227	0.5	NA	NA	NA	NA	0.440103	No
b1128	ycfD	3611.91	5325.38	8331.18	7736.58	2.42094	1.76056	1.45977	1.49154	No	1	NA	No	NA	Cytoplasmic	1122	0.54	25	0.48	1147	0.54	0.442951	No
b1129	phoQ	1707.11	3205.68	4097.81	5105.36	3.0686	1.96334	1.85229	1.61795	Yes	2	2	No	[T] Signal transduction mechanisms	Integral Membrane Protein	1461	0.51	52	0.54	1513	0.51	0.318592	No
b1130	phoP	4444.73	7991.1	8834.29	12401.6	2.23879	1.80473	1.75445	1.31087	Yes	2	1	No	[K] Transcription	Cytoplasmic	672	0.48	36	0.22	708	0.46	0.380617	No
b1131	purB	3938.95	6583.3	12264.6	15566.5	2.42185	1.91747	1.57816	2.27932	Yes	2	2	Yes	[F] Nucleotide transport and metabolism	Cytoplasmic	1371	0.52	443	0.58	1814	0.54	0.574358	No
b1132	hflD	3988.49	6068.22	11340.5	13038.7	2.40247	1.73947	1.35083	1.30361	Yes	2	1	No	[R] General function prediction only	Cytoplasmic	642	0.57	246	0.53	888	0.56	0.374522	No
b1133	mnmA	3355.76	4555.53	9194.37	11670.7	2.53284	1.8574	1.35603	1.3548	No	1	NA	No	NA	Cytoplasmic	1107	0.54	28	0.43	1135	0.53	0.534698	No
b1134	nudJ	304.39	530.82	845.536	1382.7	7.24091	4.06786	3.33449	2.72674	Yes	2	2	No	[L] Replication, recombination and repair	Cytoplasmic	462	0.5	655	0.51	1117	0.51	0.411032	No
b1135	rluE	544.264	867.603	1186.79	2089.7	5.38647	3.53046	3.1258	2.36266	Yes	2	1	No	[J] Translation, ribosomal structure and biogenesis	Cytoplasmic	654	0.51	411	0.45	1065	0.49	0.33587	No
b1136	icd	38843	48855.5	66004.8	84862.8	2.98194	5.26411	4.89049	7.13204	No	1	NA	No	[C] Energy production and conversion	Cytoplasmic	1251	0.5	115	0.47	1366	0.5	0.630453	No
b1143	ymfI	121.493	167.146	230.813	500.117	13.9702	6.98361	7.95355	5.64616	No	1	NA	No	NA	Cytoplasmic	342	0.39	228	0.55	570	0.45	0.374106	No
b1147	ymfL	170.533	296.063	265.849	202.193	12.1117	6.61386	9.45968	11.2351	Yes	10	2	No	NA	Cytoplasmic	570	0.49	NA	NA	NA	NA	0.414311	No
b1148	ymfM	137.993	225.553	221.085	199.033	13.2055	7.69757	10.7396	11.8875	Yes	10	3	No	NA	Cytoplasmic	339	0.5	NA	NA	NA	NA	0.309753	No
b1149	ymfN	406.678	581.017	851.304	513.937	6.26488	5.01257	4.58048	6.49672	Yes	10	4	No	[R] General function prediction only	Cytoplasmic	1368	0.54	NA	NA	NA	NA	0.391538	No
b1150	ymfR	375.278	528.12	723.127	690.582	10.1353	8.26301	6.30067	8.03941	Yes	10	5	No	NA	Unknown	183	0.6	NA	NA	NA	NA	0.318723	No
b1151	beeE	371.361	796.126	831.635	555.688	7.04442	5.65909	5.02325	7.86326	Yes	10	6	No	[S] Function unknown	Cytoplasmic	474	0.56	NA	NA	NA	NA	0.277249	No
b1152	jayE	124.116	295.883	316.841	211.651	14.7588	9.31561	9.69625	12.004	Yes	10	7	No	[S] Function unknown	Cytoplasmic	663	0.57	NA	NA	NA	NA	0.330244	No
b1156	tfaE	78.0744	108.484	95.6122	109.27	18.3028	12.0264	17.1938	15.3481	Yes	2	2	No	NA	Cytoplasmic	603	0.48	NA	NA	NA	NA	0.419753	No
b1162	ycgE	1415.24	2114.83	2585.33	4810.29	3.45587	2.5328	2.20051	1.76556	No	1	NA	No	[K] Transcription	Cytoplasmic	732	0.49	54	0.48	786	0.49	0.300602	No
b1171	ymgD	138.789	415.306	433.462	860.687	12.3406	5.32308	7.1298	7.09333	Yes	2	2	No	NA	Periplasmic	330	0.45	NA	NA	NA	NA	0.574847	Yes
b1172	ymgG	195.517	708.262	544.661	1213.3	10.781	4.28283	6.58008	7.47057	Yes	2	1	No	NA	Unknown	276	0.53	178	0.39	454	0.48	0.497363	No
b1174	minE	1168.53	1725.96	1840.15	2039.23	3.43288	2.44326	2.65436	2.21768	Yes	3	3	Yes	[D] Cell cycle control, cell division, chromosome partitioning	Cytoplasmic	267	0.43	584	0.5	851	0.48	0.407509	No
b1175	minD	8432.44	9762.99	14432	15130.6	1.98987	1.7356	1.67412	1.21129	Yes	3	2	Yes	[D] Cell cycle control, cell division, chromosome partitioning	Cytoplasmic	813	0.5	638	0.51	1451	0.5	0.393382	No
b1176	minC	4197.11	6496.16	9299.96	15190.1	2.25987	1.66063	1.4208	1.17168	Yes	3	1	No	[D] Cell cycle control, cell division, chromosome partitioning	Cytoplasmic	696	0.51	59	0.49	755	0.51	0.359166	No
b1179	ycgL	241.642	477.599	468.924	840.617	8.49353	4.66321	5.35717	3.78491	No	1	NA	No	NA	Cytoplasmic	327	0.43	347	0.47	674	0.45	0.363228	No
b1180	ycgM	2314.8	2257.28	3224.53	4141.03	2.84792	2.56758	2.36688	1.94223	No	1	NA	No	[Q] Secondary metabolites biosynthesis, transport and catabolism	Cytoplasmic	660	0.52	NA	NA	NA	NA	0.399944	No
b1183	umuD	280.109	365.043	425.007	522.441	8.08487	5.78893	5.7497	5.40056	Yes	2	1	No	[K] Transcription	Cytoplasmic	420	0.48	NA	NA	NA	NA	0.374682	No
b1184	umuC	123.663	176.52	233.556	321.951	14.1227	8.6533	8.60473	7.10914	Yes	2	2	No	[L] Replication, recombination and repair	Cytoplasmic	1269	0.51	NA	NA	NA	NA	0.283146	No
b1185	dsbB	506.728	729.211	985.45	1230.37	5.28829	3.61042	3.08095	3.09537	No	1	NA	No	NA	Integral Membrane Protein	531	0.53	26	0.35	557	0.52	0.446544	No
b1186	nhaB	2869.25	3871.56	10199.9	10363.4	2.51102	1.89358	1.29588	1.29207	No	1	NA	No	[P] Inorganic ion transport and metabolism	Integral Membrane Protein	1542	0.53	NA	NA	NA	NA	0.419135	No
b1187	fadR	664.094	905.334	1121.64	1353.98	5.12138	3.97677	3.67586	3.33703	No	1	NA	No	[K] Transcription	Unknown	720	0.51	33	0.33	753	0.5	0.362846	No
b1189	dadA	5830.56	9137.16	12945.3	5952.47	2.11211	1.6123	1.56433	1.66269	Yes	2	1	No	[E] Amino acid transport and metabolism	Cytoplasmic	1299	0.56	46	0.33	1345	0.55	0.387194	No
b1190	dadX	1148	2027.51	2497.67	1107.04	3.78034	2.5643	2.50712	3.75802	Yes	2	2	No	[M] Cell wall/membrane/envelope biogenesis	Cytoplasmic	1071	0.58	NA	NA	NA	NA	0.323421	No
b1192	ldcA	1008.3	1148.12	1987.48	2557.39	3.85555	3.12544	2.26724	2.15097	No	1	NA	No	[V] Defense mechanisms	Cytoplasmic	915	0.53	80	0.49	995	0.53	0.373894	No
b1193	emtA	1155.87	3079.85	4729.37	4795.95	3.83348	2.14787	1.68451	1.69395	No	1	NA	No	[M] Cell wall/membrane/envelope biogenesis	Outer membrane Lipoprotein	612	0.52	52	0.5	664	0.52	0.360456	No
b1194	ycgR	1249.97	14789.2	30704.6	39135.9	3.88626	1.66331	1.60337	1.55655	No	1	NA	No	NA	Cytoplasmic	735	0.51	NA	NA	NA	NA	0.348008	No
b1197	treA	4107.49	1322.97	1686.81	2177.59	2.7513	3.89044	4.73827	5.24003	No	1	NA	No	[G] Carbohydrate transport and metabolism	Periplasmic	1698	0.52	622	0.46	2320	0.51	0.385515	Yes
b1198	dhaM	3825.3	4266.46	9599.37	12618.4	2.51802	2.32554	1.91944	1.51202	Yes	3	3	No	[G] Carbohydrate transport and metabolism	Cytoplasmic	1419	0.5	NA	NA	NA	NA	0.38212	No
b1199	dhaL	3724.87	4650.24	8075.8	7495.25	6.18849	4.39615	2.72484	1.62169	Yes	3	2	No	[G] Carbohydrate transport and metabolism	Unknown	633	0.54	429	0.52	1062	0.53	0.373581	No
b1200	dhaK	3337.46	4105.57	6167.99	4826.68	9.24643	6.223	3.47878	2.10688	Yes	3	1	No	NA	Cytoplasmic	1071	0.53	318	0.43	1389	0.51	0.40575	No
b1201	dhaR	364.46	840.633	980.979	1394.09	6.56096	3.56732	3.31873	3.15051	No	1	NA	No	[K] Transcription	Cytoplasmic	1920	0.51	NA	NA	NA	NA	0.311319	No
b1202	ycgV	117.733	131.002	211.724	179.987	14.1387	11.6178	10.1315	12.7685	No	1	NA	No	[M] Cell wall/membrane/envelope biogenesis	Cytoplasmic	2868	0.5	473	0.32	3341	0.47	0.331327	No
b1203	ychF	3234.1	5688.91	8442.39	14091.9	2.66231	1.82196	1.44582	1.58752	Yes	2	2	No	[J] Translation, ribosomal structure and biogenesis	Cytoplasmic	1092	0.51	545	0.46	1637	0.49	0.578264	No
b1204	pth	480.187	870.062	1126.68	1904.02	5.93765	3.64231	2.99516	2.78475	Yes	2	1	Yes	[J] Translation, ribosomal structure and biogenesis	Periplasmic	585	0.5	374	0.45	959	0.48	0.379741	No
b1205	ychH	4746.36	3174.76	2753.54	1385.74	2.56588	2.97555	3.82294	3.34025	No	1	NA	No	NA	Integral Membrane Protein	279	0.53	53	0.47	332	0.52	0.348363	No
b1206	ychM	792.609	1838.85	3619.73	2560.98	4.14289	2.44217	1.84366	2.21346	No	1	NA	No	[P] Inorganic ion transport and metabolism	Integral Membrane Protein	1680	0.55	397	0.5	2077	0.54	0.402326	No
b1207	prs	7156.57	11481.9	18552.3	18108.7	2.3564	1.72538	1.42332	4.58998	Yes	3	3	Yes	[E] Amino acid transport and metabolism	Cytoplasmic	948	0.53	301	0.55	1249	0.53	0.617964	No
b1208	ispE	3492.77	4601.68	8555.48	8679.42	2.55653	1.8115	1.47979	1.66783	Yes	3	2	Yes	[I] Lipid transport and metabolism	Cytoplasmic	852	0.53	NA	NA	NA	NA	0.301755	No
b1209	lolB	1427.17	2655.39	4349.22	4850.42	3.33059	2.11261	1.66609	1.72074	Yes	3	1	Yes	[M] Cell wall/membrane/envelope biogenesis	Outer membrane Lipoprotein	624	0.51	35	0.4	659	0.51	0.433214	No
b1210	hemA	909.93	1833.01	2055.19	3132.18	4.1464	2.35111	2.20341	1.83473	Yes	3	1	Yes	[H] Coenzyme transport and metabolism	Unknown	1257	0.54	39	0.44	1296	0.54	0.431208	No
b1211	prfA	2469.09	3262.82	5717.07	8243.54	2.44913	1.87423	1.59126	1.28004	Yes	3	2	Yes	[J] Translation, ribosomal structure and biogenesis	Cytoplasmic	1083	0.53	NA	NA	NA	NA	0.523927	No
b1212	prmC	274.2	553.772	1068.57	1279.31	6.8552	3.93097	3.12609	2.55813	Yes	3	3	Yes	[J] Translation, ribosomal structure and biogenesis	Cytoplasmic	834	0.55	NA	NA	NA	NA	0.364812	No
b1214	ychA	933.533	1235.37	1868.27	3658.56	3.83881	2.85427	2.43184	1.85331	Yes	3	2	No	[S] Function unknown	Cytoplasmic	810	0.46	138	0.49	948	0.47	0.367368	No
b1215	kdsA	2502.31	3857.34	6088.72	7551.48	2.71949	2.11249	1.76101	2.28272	Yes	3	3	Yes	[M] Cell wall/membrane/envelope biogenesis	Cytoplasmic	855	0.52	259	0.43	1114	0.5	0.560614	No
b1216	chaA	526.379	1112.32	1931.92	1906.02	5.09843	3.00136	2.45828	2.57075	No	1	NA	No	[P] Inorganic ion transport and metabolism	Integral Membrane Protein	1101	0.49	NA	NA	NA	NA	0.32143	No
b1217	chaB	355.682	254.071	319.963	602.561	7.69019	10.9607	10.6528	6.34401	Yes	2	1	No	[R] General function prediction only	Cytoplasmic	231	0.45	24	0.38	255	0.45	0.47914	No
b1218	chaC	752.246	656.975	1006.81	1657.63	4.79306	4.78576	4.04303	2.95354	Yes	2	2	No	[P] Inorganic ion transport and metabolism	Cytoplasmic	717	0.55	349	0.46	1066	0.52	0.301824	No
b1219	ychN	2103.22	1777.15	1802.7	1974.73	3.65672	3.88729	4.10605	5.35913	No	1	NA	No	[P] Inorganic ion transport and metabolism	Cytoplasmic	354	0.52	287	0.41	641	0.47	0.305729	No
b1220	ychO	117.654	171.335	258.319	370.632	15.2684	10.0868	8.73031	6.87258	No	1	NA	No	NA	Periplasmic	1254	0.51	176	0.44	1430	0.5	0.30536	No
b1221	narL	2170.3	2502.23	3390.75	6004.24	3.46181	4.6985	4.73823	3.92989	Yes	2	2	No	[K] Transcription	Cytoplasmic	651	0.52	NA	NA	NA	NA	0.454123	No
b1222	narX	272.373	324.073	376.615	618.79	8.79598	6.90416	6.43555	4.90085	Yes	2	1	No	[T] Signal transduction mechanisms	Integral Membrane Protein	1797	0.53	211	0.4	2008	0.52	0.348593	No
b1232	purU	2017.79	5451.59	6619.33	14182	2.94859	1.71356	1.47558	2.29911	No	1	NA	No	[F] Nucleotide transport and metabolism	Cytoplasmic	843	0.47	130	0.47	973	0.47	0.423795	No
b1233	ychJ	496.327	1217.67	1307.03	3886.8	5.50256	2.987	2.80979	1.90355	No	1	NA	No	[S] Function unknown	Cytoplasmic	459	0.46	45	0.42	504	0.46	0.325044	No
b1234	rssA	4134.9	5163.48	6393.85	9969.46	2.36935	1.77206	1.57395	1.46506	Yes	2	1	No	[R] General function prediction only	Cytoplasmic	945	0.5	100	0.46	1045	0.5	0.291798	No
b1235	rssB	922.799	743.958	842.555	1323.92	4.0371	3.61091	3.69134	3.02397	Yes	2	2	No	[T] Signal transduction mechanisms	Cytoplasmic	1014	0.49	65	0.51	1079	0.49	0.277702	No
b1236	galU	2846.02	4250.93	4379.26	8940.82	3.31204	3.56875	3.20057	3.75415	No	1	NA	No	[M] Cell wall/membrane/envelope biogenesis	Cytoplasmic	909	0.47	197	0.43	1106	0.46	0.467615	No
b1237	hns	8695.57	12281.8	12438.3	17026.8	5.31145	6.35364	6.69345	4.139	No	1	NA	No	[R] General function prediction only	Cytoplasmic	414	0.47	36	0.33	450	0.46	0.647255	No
b1241	adhE	15187.9	19910.2	43211.6	36823.7	3.1464	2.39428	1.82296	2.44915	No	1	NA	No	[C] Energy production and conversion	Cytoplasmic	2676	0.51	48	0.31	2724	0.5	0.697646	No
b1244	oppB	4367.92	8437.14	11863.3	19293.8	2.33542	1.71925	1.69815	5.42571	Yes	5	2	No	[E] Amino acid transport and metabolism	Integral Membrane Protein	921	0.46	NA	NA	NA	NA	0.313486	No
b1245	oppC	5057.13	10332.4	16099.7	18066	2.26914	1.76087	1.56131	4.63379	Yes	5	3	No	[E] Amino acid transport and metabolism	Integral Membrane Protein	909	0.52	NA	NA	NA	NA	0.370415	No
b1248	yciU	557.711	843.586	1114.37	1566.45	5.15951	3.49195	3.19898	2.6086	Yes	2	2	No	NA	Cytoplasmic	330	0.47	25	0.36	355	0.46	0.457896	No
b1249	cls	1551.95	2112.27	3039.89	3841.7	3.27843	2.48169	2.2057	1.86383	Yes	2	1	No	[I] Lipid transport and metabolism	Integral Membrane Protein	1461	0.52	256	0.49	1717	0.51	0.316514	No
b1251	yciI	339.236	410.592	550.38	648.125	7.4019	5.81451	5.93701	5.53225	No	1	NA	No	[S] Function unknown	Cytoplasmic	297	0.49	27	0.52	324	0.49	0.39733	No
b1252	tonB	2639.83	3710.72	4741.42	5383.12	2.82684	2.21473	1.77055	1.76502	No	1	NA	No	[M] Cell wall/membrane/envelope biogenesis	Cytoplasmic	720	0.54	32	0.31	752	0.53	0.375758	No
b1253	yciA	812.371	1635.99	1512.83	2465.11	4.57236	2.87618	2.74226	2.18195	No	1	NA	No	[I] Lipid transport and metabolism	Cytoplasmic	399	0.48	384	0.49	783	0.49	0.318322	No
b1254	yciB	1840.19	2150.22	3801.8	5670.13	3.05259	2.27426	1.68963	1.58709	Yes	2	2	No	[D] Cell cycle control, cell division, chromosome partitioning	Integral Membrane Protein	540	0.46	464	0.49	1004	0.48	0.409587	No
b1255	yciC	1866.16	2283.93	4388.29	5957.89	3.09369	2.32305	1.67312	1.603	Yes	2	1	No	NA	Integral Membrane Protein	744	0.49	NA	NA	NA	NA	0.295534	No
b1256	ompW	4413.83	6115.82	7778.79	2250.59	6.57575	11.1524	8.3491	8.55639	No	1	NA	No	[M] Cell wall/membrane/envelope biogenesis	Outer Membrane B-barrel protein	639	0.5	577	0.44	1216	0.47	0.386222	Yes
b1262	trpC	3759.86	5125.71	12228.3	18369.5	2.24865	1.92752	1.80944	1.69747	Yes	6	4	No	[E] Amino acid transport and metabolism	Cytoplasmic	1359	0.53	159	0.59	1518	0.53	0.384622	No
b1263	trpD	2385.92	4227.65	9397.14	13317	2.59957	1.94167	1.75078	1.55193	Yes	6	3	No	[E] Amino acid transport and metabolism	Cytoplasmic	1596	0.56	659	0.58	2255	0.57	0.414367	No
b1264	trpE	4006.36	8174.36	14593.8	21067.1	2.31795	1.58173	1.35142	1.37778	Yes	6	2	No	[E] Amino acid transport and metabolism	Cytoplasmic	1563	0.54	119	0.45	1682	0.54	0.427171	No
b1265	trpL	222.999	227.352	671.254	1248.65	8.00388	5.9352	3.57409	2.89612	Yes	6	1	No	NA	Cytoplasmic	45	0.44	263	0.49	308	0.49	0.734678	No
b1266	yciV	1111.92	1516.58	2112.13	3166.64	3.97065	2.93097	2.34509	2.18614	Yes	3	1	No	[R] General function prediction only	Cytoplasmic	882	0.54	NA	NA	NA	NA	0.32172	No
b1267	yciO	1959.3	2184.71	3259.85	4505.48	3.00906	2.66808	2.36457	1.77475	Yes	3	2	No	NA	Cytoplasmic	621	0.48	NA	NA	NA	NA	0.444217	No
b1269	rluB	1541.24	2406.88	5252.03	6843.26	3.2905	2.3405	1.6599	1.52935	No	1	NA	No	[J] Translation, ribosomal structure and biogenesis	Cytoplasmic	876	0.54	NA	NA	NA	NA	0.551718	No
b1270	btuR	2099.78	1469.51	2518.37	3083.03	2.92238	2.60319	2.25215	2.13903	Yes	2	2	No	[H] Coenzyme transport and metabolism	Cytoplasmic	591	0.5	NA	NA	NA	NA	0.383536	No
b1271	yciK	4327.57	3248.6	5233.72	5699.88	2.28634	2.10396	1.80739	1.85125	Yes	2	1	No	[I] Lipid transport and metabolism	Cytoplasmic	759	0.52	110	0.53	869	0.52	0.37421	No
b1272	sohB	2398.03	4748.28	5176.03	12082.6	2.68979	2.07694	2.0152	2.07859	No	1	NA	No	[O] Posttranslational modification, protein turnover, chaperones	Integral Membrane Protein	1050	0.51	30	0.5	1080	0.51	0.395297	No
b1273	yciN	451.718	401.148	664.586	635.995	6.15327	5.68629	5.92568	4.95674	No	1	NA	No	NA	Cytoplasmic	252	0.47	46	0.41	298	0.46	0.360879	No
b1274	topA	2785.94	3355.3	5661.68	8364.42	2.61293	2.03083	1.74098	1.46908	No	1	NA	Yes	[L] Replication, recombination and repair	Cytoplasmic	2598	0.52	257	0.46	2855	0.51	0.510378	No
b1275	cysB	2762.81	4889.93	7651.57	11433.6	2.54873	1.89799	1.51717	1.79839	No	1	NA	No	[K] Transcription	Cytoplasmic	975	0.48	94	0.39	1069	0.48	0.342017	No
b1277	ribA	1265.95	2515.15	2693.73	3375.03	3.44252	2.24266	2.11729	1.9194	No	1	NA	Yes	[H] Coenzyme transport and metabolism	Cytoplasmic	591	0.5	30	0.37	621	0.49	0.436803	No
b1278	pgpB	180.87	243.315	289.282	451.064	11.0091	8.66961	7.26077	6.2717	No	1	NA	No	[I] Lipid transport and metabolism	Integral Membrane Protein	765	0.51	50	0.44	815	0.5	0.26201	No
b1279	yciS	1616.99	1875.25	2672.25	3307.55	3.24307	2.77054	2.24984	2.15905	Yes	4	1	No	[S] Function unknown	Integral Membrane Protein	309	0.5	537	0.5	846	0.5	0.304487	No
b1280	yciM	518.009	921.491	1006.71	1034.43	5.42331	3.20553	3.33129	3.27621	Yes	4	2	No	[G] Carbohydrate transport and metabolism	Periplasmic	1170	0.52	NA	NA	NA	NA	0.394348	No
b1281	pyrF	1763.09	2910.76	5774.29	9224.19	3.2052	2.22655	1.56961	1.92194	Yes	4	3	No	[F] Nucleotide transport and metabolism	Membrane Anchored	738	0.53	51	0.55	789	0.53	0.420142	No
b1282	yciH	324.429	487.146	882.559	1362.69	7.87711	4.9046	3.76308	3.78766	Yes	4	4	No	[J] Translation, ribosomal structure and biogenesis	Cytoplasmic	327	0.5	NA	NA	NA	NA	0.390594	No
b1283	osmB	1304.73	4013.84	1711.81	3801.47	6.30213	6.21789	6.96214	3.83239	No	1	NA	No	NA	Outer membrane Lipoprotein	219	0.52	379	0.4	598	0.44	0.432891	Yes
b1284	yciT	4939.08	5929.61	7964.85	8905.94	2.16873	1.73326	1.47875	1.40386	Yes	2	2	No	[G] Carbohydrate transport and metabolism	Cytoplasmic	750	0.49	203	0.45	953	0.48	0.386255	No
b1285	gmr	250.78	291.194	251.63	666.862	7.91364	5.79722	7.46911	4.24352	No	1	NA	No	[T] Signal transduction mechanisms	Cytoplasmic	1986	0.48	307	0.44	2293	0.48	0.323711	No
b1286	rnb	4338.65	8405.17	16042.3	19784.1	2.20963	1.49917	1.16036	1.30867	No	1	NA	No	[K] Transcription	Cytoplasmic	1935	0.53	216	0.49	2151	0.53	0.515102	No
b1287	yciW	5032.97	5929.01	9295.48	12221.8	2.04936	1.63811	1.32711	1.26634	No	1	NA	No	[S] Function unknown	Cytoplasmic	1128	0.51	664	0.54	1792	0.52	0.288677	No
b1288	fabI	6832.87	8645.58	16424.1	18714	2.62857	2.43093	2.06898	4.80078	No	1	NA	Yes	[I] Lipid transport and metabolism	Cytoplasmic	789	0.53	81	0.37	870	0.52	0.648902	No
b1290	sapF	1421.61	1810.87	3369.8	4300.94	3.41669	3.42167	3.57426	2.2424	Yes	5	5	No	[V] Defense mechanisms	Cytoplasmic	807	0.51	87	0.49	894	0.51	0.354462	No
b1291	sapD	653.381	1079.54	1505.83	2094.32	4.51991	3.64558	3.83267	2.50282	Yes	5	4	No	[V] Defense mechanisms	Cytoplasmic	993	0.51	60	0.53	1053	0.51	0.396669	No
b1292	sapC	209.424	493.081	519.075	786.126	8.44837	5.23431	5.48994	4.19582	Yes	5	3	No	[V] Defense mechanisms	Integral Membrane Protein	891	0.57	NA	NA	NA	NA	0.367422	No
b1293	sapB	498.785	771.787	1267.95	1761.29	5.2075	3.48282	2.9295	2.58617	Yes	5	2	No	[V] Defense mechanisms	Integral Membrane Protein	966	0.51	567	0.55	1533	0.53	0.357671	No
b1294	sapA	818.694	1303.71	1968.96	2448.63	4.28484	2.77153	2.28991	2.18508	Yes	5	1	No	[E] Amino acid transport and metabolism	Periplasmic	1644	0.54	148	0.43	1792	0.53	0.367963	Yes
b1295	ymjA	697.62	968.821	1023.17	1607.93	4.73104	3.79769	4.31246	3.28798	No	1	NA	No	NA	Cytoplasmic	246	0.48	31	0.48	277	0.48	0.400834	No
b1296	puuP	3127.25	3022.92	1836.08	1115.1	2.56626	2.24607	2.96148	3.47076	No	1	NA	No	NA	Integral Membrane Protein	1386	0.53	146	0.56	1532	0.54	0.37434	No
b1297	puuA	11709.6	14282.1	13375.5	11840.4	1.78164	1.68709	1.75403	2.17482	No	1	NA	No	NA	Cytoplasmic	1419	0.53	NA	NA	NA	NA	0.412653	No
b1298	puuD	5553.33	7710.18	6217.19	6481.05	2.16064	1.64708	1.61742	1.67529	Yes	2	1	No	NA	Cytoplasmic	765	0.52	68	0.35	833	0.51	0.301493	No
b1299	puuR	3417.92	4710.26	3668.69	3581.34	2.42852	1.81424	1.93205	2.04747	Yes	2	2	No	[K] Transcription	Cytoplasmic	558	0.51	543	0.53	1101	0.52	0.338787	No
b1303	pspF	458.989	996.721	1232.22	1403.25	5.86456	3.71302	3.22442	3.40586	No	1	NA	No	NA	Cytoplasmic	978	0.52	157	0.36	1135	0.5	0.355648	No
b1304	pspA	1815.72	3120.31	2487.38	4167.27	10.0456	10.1269	7.84647	5.7671	Yes	5	1	No	[K] Transcription	Cytoplasmic	669	0.49	41	0.44	710	0.49	0.532985	No
b1305	pspB	2128.93	3063.82	3443.05	4156.73	9.76427	7.70015	6.22228	4.47968	Yes	5	2	No	NA	Membrane Anchored	225	0.48	45	0.64	270	0.5	0.338568	No
b1306	pspC	1978.51	2614.25	3293.83	3993.59	9.57217	7.87178	6.4402	4.07006	Yes	5	3	No	[K] Transcription	Membrane Anchored	360	0.5	NA	NA	NA	NA	0.423138	No
b1307	pspD	1177.74	1536.77	1890.53	1854.46	11.3632	9.01983	7.10031	5.31083	Yes	5	4	No	NA	Cytoplasmic	222	0.55	NA	NA	NA	NA	0.34271	No
b1308	pspE	782.99	777.114	660.935	388.841	7.24399	6.81807	10.9241	9.76537	Yes	5	5	No	[P] Inorganic ion transport and metabolism	Periplasmic	315	0.51	27	0.37	342	0.5	0.425201	Yes
b1312	ycjP	68.0785	147.241	228.851	170.874	20.2486	13.7762	11.1673	12.3699	Yes	11	NA	No	[G] Carbohydrate transport and metabolism	Integral Membrane Protein	843	0.53	NA	NA	NA	NA	0.388844	No
b1313	ycjQ	119.136	231.935	394.837	279.291	14.1336	8.21654	8.35758	8.41238	Yes	11	NA	No	[E] Amino acid transport and metabolism	Cytoplasmic	1053	0.56	NA	NA	NA	NA	0.488435	No
b1314	ycjR	201.306	413.626	670.804	549.517	9.86663	6.40785	5.8426	5.83437	Yes	11	NA	No	[G] Carbohydrate transport and metabolism	Cytoplasmic	789	0.54	NA	NA	NA	NA	0.5103	No
b1315	ycjS	200.397	337.673	606.142	558.454	9.29635	5.69844	5.31961	4.94693	Yes	11	NA	No	[R] General function prediction only	Cytoplasmic	1056	0.55	NA	NA	NA	NA	0.432158	No
b1316	ycjT	53.5859	102.156	141.169	157.749	26.9943	15.1026	13.9476	15.8811	Yes	11	NA	No	[G] Carbohydrate transport and metabolism	Cytoplasmic	2268	0.54	NA	NA	NA	NA	0.362998	No
b1317	ycjU	22.7898	34.5839	52.7212	63.5488	53.1603	53.4874	32.2143	37.3682	Yes	11	NA	No	[R] General function prediction only	Cytoplasmic	660	0.57	NA	NA	NA	NA	0.347016	No
b1321	ycjX	977.894	1866.68	2579.38	2951.33	4.08337	2.64543	2.26806	2.10081	Yes	3	1	No	[R] General function prediction only	Cytoplasmic	1398	0.54	199	0.49	1597	0.54	0.333172	No
b1322	ycjF	836.841	1081.55	1730.93	1685.67	4.25212	3.40472	2.94594	2.74662	Yes	3	2	No	[S] Function unknown	Integral Membrane Protein	1062	0.56	NA	NA	NA	NA	0.360556	No
b1323	tyrR	1679.67	2229.33	3952.02	4560.58	2.98487	2.24196	1.81187	1.79054	Yes	3	3	No	[E] Amino acid transport and metabolism	Cytoplasmic	1542	0.52	411	0.51	1953	0.52	0.345717	No
b1324	tpx	11270.2	14504.3	21950.5	27337.6	5.27767	5.81598	4.32072	5.64235	No	1	NA	No	[O] Posttranslational modification, protein turnover, chaperones	Cytoplasmic	507	0.51	33	0.3	540	0.5	0.606374	No
b1325	ycjG	1955.78	2228.98	2033.16	1707.18	2.8591	2.45603	2.61442	2.66135	No	1	NA	No	NA	Cytoplasmic	966	0.55	58	0.5	1024	0.54	0.321841	No
b1326	mpaA	3433.22	3696.9	4807.96	4223.36	2.48583	2.08418	1.78516	1.90118	Yes	2	2	No	[E] Amino acid transport and metabolism	Cytoplasmic	729	0.55	23	0.39	752	0.54	0.355118	No
b1327	ycjY	321.888	322.001	240.034	412.513	7.09517	6.74198	10.4849	6.56157	No	1	NA	No	[R] General function prediction only	Unknown	933	0.48	667	0.46	1600	0.47	0.411218	No
b1329	mppA	548.577	685.653	497.326	759.912	5.18832	3.696	5.07406	3.98157	No	1	NA	No	[E] Amino acid transport and metabolism	Periplasmic	1614	0.48	489	0.37	2103	0.45	0.379814	Yes
b1330	ynaI	140.055	248.235	233.136	452.443	11.1263	6.32453	7.62576	5.90527	No	1	NA	No	[M] Cell wall/membrane/envelope biogenesis	Integral Membrane Protein	1032	0.43	51	0.51	1083	0.44	0.39695	No
b1332	ynaJ	1252.8	1533.51	2249.13	2918.11	3.69196	3.0017	2.39574	2.25805	No	1	NA	No	NA	Integral Membrane Protein	258	0.45	36	0.36	294	0.44	0.335994	No
b1333	uspE	3596.13	3627.63	4509.11	5825.72	2.99356	4.63523	6.65199	3.58683	No	1	NA	No	[T] Signal transduction mechanisms	Cytoplasmic	951	0.51	37	0.46	988	0.5	0.41509	No
b1334	fnr	4824.16	8884.56	10343.8	13982.5	2.27353	1.63991	1.32357	1.23792	No	1	NA	No	[T] Signal transduction mechanisms	Cytoplasmic	753	0.52	26	0.42	779	0.51	0.512592	No
b1335	ogt	542.075	1051.17	1023.58	1309.54	5.24732	3.53828	3.50236	3.35257	Yes	4	4	No	[L] Replication, recombination and repair	Cytoplasmic	516	0.53	49	0.51	565	0.53	0.310413	No
b1337	abgB	335.944	417.965	639.891	524.81	6.91195	5.69433	5.81051	7.38521	Yes	4	2	No	[R] General function prediction only	Cytoplasmic	1446	0.53	NA	NA	NA	NA	0.360939	No
b1338	abgA	462.505	601.119	797.875	581.765	5.51602	4.71512	4.57356	6.62609	Yes	4	1	No	NA	Cytoplasmic	1311	0.55	622	0.46	1933	0.52	0.371679	No
b1340	ydaL	678.077	629.001	863.564	1173.01	5.07832	4.93809	4.7319	3.71396	No	1	NA	No	[S] Function unknown	Cytoplasmic	564	0.54	25	0.48	589	0.54	0.363261	No
b1341	ydaM	1423.12	784.798	642.726	1148.52	3.29671	3.81731	4.38237	3.64405	No	1	NA	No	[T] Signal transduction mechanisms	Cytoplasmic	1233	0.48	73	0.34	1306	0.47	0.321204	No
b1342	ydaN	1259.73	1650.56	2444.02	3170.45	3.58132	2.8492	2.26064	2.1588	No	1	NA	No	[P] Inorganic ion transport and metabolism	Integral Membrane Protein	984	0.52	23	0.48	1007	0.52	0.321509	No
b1343	dbpA	682.091	801.137	1422.05	1495.04	4.75019	3.59101	2.73102	2.94783	Yes	2	NA	No	[J] Translation, ribosomal structure and biogenesis	Cytoplasmic	1374	0.52	34	0.44	1408	0.52	0.341806	No
b1344	ttcA	836.72	1912.97	3132.81	4818.16	4.32129	2.65852	2.14599	1.98059	No	1	NA	No	[D] Cell cycle control, cell division, chromosome partitioning	Cytoplasmic	936	0.49	114	0.44	1050	0.48	0.472048	No
b1349	recT	310.754	515.349	341.571	644.335	7.61883	7.27136	12.4431	6.46763	Yes	6	2	No	[L] Replication, recombination and repair	Cytoplasmic	810	0.47	NA	NA	NA	NA	0.417139	No
b1350	recE	313.45	450.32	283.988	595.639	7.78158	7.02236	13.4919	7.68196	Yes	6	1	No	NA	Cytoplasmic	2601	0.49	NA	NA	NA	NA	0.424676	No
b1359	ydaU	122.294	208.938	111.939	209.348	12.8301	7.21676	15.7071	8.64148	Yes	6	3	No	[S] Function unknown	Cytoplasmic	858	0.48	NA	NA	NA	NA	0.254117	No
b1360	ydaV	163.26	325.659	223.449	295.04	11.8713	7.76619	13.0797	9.87938	Yes	6	4	No	[L] Replication, recombination and repair	Cytoplasmic	747	0.53	NA	NA	NA	NA	0.352346	No
b1361	ydaW	158.093	198.011	151.551	178.8	10.3526	7.81888	12.5861	9.98713	Yes	6	5	No	NA	Cytoplasmic	561	0.49	NA	NA	NA	NA	0.355955	No
b1370	insH_5	1508.03	1783.15	2190.83	2831.32	4.51183	7.19281	4.73792	4.42679	No	1	NA	No	[L] Replication, recombination and repair	Unknown	981	0.55	27	0.63	1008	0.56	0.402034	No
b1376	uspF	7112.16	6577.36	3728	2346.73	4.49872	4.85647	8.46413	2.98361	No	1	NA	No	NA	Cytoplasmic	435	0.49	22	0.36	457	0.48	0.396019	No
b1378	ydbK	3264.63	3361	5970.06	9327.07	2.48226	2.12419	1.95743	2.24657	Yes	2	1	No	[C] Energy production and conversion	Cytoplasmic	3525	0.53	NA	NA	NA	NA	0.435044	No
b1379	hslJ	1139.45	1133.99	1059.19	1366.49	3.85952	3.24236	3.55238	3.31952	No	1	NA	No	[O] Posttranslational modification, protein turnover, chaperones	Outer membrane Lipoprotein	423	0.47	34	0.41	457	0.46	0.441344	No
b1380	ldhA	2432.41	3251.86	3632.74	4376.85	3.97683	3.66847	3.33362	3.1476	No	1	NA	No	[C] Energy production and conversion	Cytoplasmic	990	0.5	667	0.46	1657	0.48	0.54878	No
b1381	ydbH	155.78	274.302	380.096	494.198	10.8077	6.29581	5.70702	5.31361	Yes	3	1	No	NA	Membrane Anchored	2640	0.52	88	0.4	2728	0.52	0.331696	No
b1383	ydbL	393.242	683.176	567.114	1560.41	5.84594	3.45112	5.32027	2.52241	Yes	3	3	No	[S] Function unknown	Unknown	327	0.45	NA	NA	NA	NA	0.284131	Yes
b1385	feaB	838.884	618.731	794.103	794.177	4.36891	4.68952	4.49476	5.5637	No	1	NA	No	NA	Unknown	1500	0.53	NA	NA	NA	NA	0.31926	No
b1386	tynA	175.225	226.427	215.733	257.453	10.1817	8.1448	9.83607	8.94064	No	1	NA	No	[Q] Secondary metabolites biosynthesis, transport and catabolism	Periplasmic	2274	0.51	NA	NA	NA	NA	0.464531	No
b1388	paaA	134.458	118.938	134.15	115.708	12.6739	10.5107	14.3547	16.5722	Yes	11	1	No	[S] Function unknown	Cytoplasmic	930	0.52	NA	NA	NA	NA	0.399694	No
b1389	paaB	139.26	126.436	148.881	143.082	12.1116	10.9823	12.6628	15.3025	Yes	11	2	No	[Q] Secondary metabolites biosynthesis, transport and catabolism	Cytoplasmic	288	0.5	NA	NA	NA	NA	0.412726	No
b1390	paaC	245.528	212.898	249.094	195.638	8.14874	8.32412	9.69998	12.9546	Yes	11	3	No	[S] Function unknown	Cytoplasmic	747	0.53	NA	NA	NA	NA	0.401675	No
b1391	paaD	375.792	428.97	508.229	315.563	6.39473	5.80205	6.11428	10.653	Yes	11	4	No	[R] General function prediction only	Cytoplasmic	498	0.56	NA	NA	NA	NA	0.356738	No
b1392	paaE	129.474	156.298	195.003	148.807	12.5302	9.01713	10.8556	12.392	Yes	11	5	No	[C] Energy production and conversion	Unknown	1071	0.53	NA	NA	NA	NA	0.380363	No
b1393	paaF	157.492	188.482	332.833	208.319	10.3954	8.48959	7.18003	10.1884	Yes	11	6	No	[I] Lipid transport and metabolism	Cytoplasmic	768	0.55	NA	NA	NA	NA	0.312992	No
b1394	paaG	90.5326	126.222	188.017	172.49	15.0792	12.0174	9.42207	13.2508	Yes	11	7	No	[I] Lipid transport and metabolism	Unknown	789	0.54	NA	NA	NA	NA	0.329502	No
b1395	paaH	134.024	210.181	301.083	294.626	11.9503	9.41567	8.20398	9.67158	Yes	11	8	No	[I] Lipid transport and metabolism	Periplasmic	1428	0.53	NA	NA	NA	NA	0.331704	No
b1396	paaI	33.5478	43.364	74.381	95.4419	43.5427	28.8784	24.6804	21.9307	Yes	11	9	No	[Q] Secondary metabolites biosynthesis, transport and catabolism	Cytoplasmic	423	0.52	NA	NA	NA	NA	0.407708	No
b1397	paaJ	621.974	658.678	725.738	507.383	5.00898	4.71345	5.54231	7.03764	Yes	11	10	No	[I] Lipid transport and metabolism	Cytoplasmic	1206	0.56	NA	NA	NA	NA	0.334481	No
b1398	paaK	2761.34	2270.9	1581.38	648.682	2.8746	3.14585	4.12665	5.20274	Yes	11	11	No	[H] Coenzyme transport and metabolism	Cytoplasmic	1314	0.52	596	0.58	1910	0.54	0.364765	No
b1399	paaX	2498.23	2650.33	2437.23	2425.33	2.77362	2.6212	2.82596	2.49551	Yes	2	1	No	[K] Transcription	Cytoplasmic	951	0.5	263	0.53	1214	0.51	0.346984	No
b1400	paaY	3578.04	3439.98	3055.3	3302.43	2.71456	2.61605	2.74295	2.16952	Yes	2	2	No	[R] General function prediction only	Cytoplasmic	591	0.51	NA	NA	NA	NA	0.386368	No
b1406	ydbC	1914.88	1396.02	1028.68	787.209	3.05486	3.37228	4.09006	6.07853	No	1	NA	No	[C] Energy production and conversion	Cytoplasmic	861	0.53	NA	NA	NA	NA	0.352538	No
b1410	ynbC	90.3049	169.435	176.716	223.082	19.4324	12.0869	13.2278	12.7207	Yes	4	3	No	[I] Lipid transport and metabolism	Cytoplasmic	1758	0.51	514	0.44	2272	0.49	0.28985	No
b1411	ynbD	200.682	227.87	245.193	331.917	10.1543	7.56925	10.0568	6.76379	Yes	4	4	No	[I] Lipid transport and metabolism	Integral Membrane Protein	1293	0.51	459	0.53	1752	0.51	0.251012	No
b1412	azoR	1258.51	2173.84	3110.24	4788.58	3.55756	2.50056	2.1308	2.71372	No	1	NA	No	[I] Lipid transport and metabolism	Unknown	606	0.52	NA	NA	NA	NA	0.552126	No
b1413	hrpA	615.606	783.374	1652.74	2660.79	4.22133	3.38864	3.18711	2.12959	No	1	NA	No	NA	Cytoplasmic	3846	0.54	300	0.43	4146	0.53	0.445827	No
b1414	ydcF	1106.88	1513.52	1596.06	1717.26	3.8621	3.07218	3.33743	2.77492	No	1	NA	No	[S] Function unknown	Cytoplasmic	801	0.51	31	0.42	832	0.51	0.350433	No
b1415	aldA	32449.3	26657	25261.7	15938.5	2.11811	2.00975	2.23122	2.47176	No	1	NA	No	[C] Energy production and conversion	Unknown	1440	0.51	39	0.41	1479	0.51	0.403117	No
b1418	cybB	1099.69	2091.43	2453.4	5374.36	3.73565	2.28407	2.21851	1.67948	No	1	NA	No	[C] Energy production and conversion	Integral Membrane Protein	531	0.48	NA	NA	NA	NA	0.293445	No
b1419	ydcA	409.365	333.957	372.989	431.659	8.77889	9.10555	11.2729	9.08043	No	1	NA	No	NA	Periplasmic	174	0.44	403	0.43	577	0.43	0.288554	No
b1421	trg	1474.94	10909.4	10269.1	9163.85	3.95004	1.8175	1.80282	2.03128	No	1	NA	No	[N] Cell motility	Integral Membrane Protein	1641	0.51	586	0.48	2227	0.5	0.315561	No
b1422	ydcI	304.598	519.174	679.92	604.876	8.16959	4.68497	5.09381	4.91223	No	1	NA	No	[K] Transcription	Cytoplasmic	924	0.51	0	0	924	0.51	0.296519	No
b1424	opgD	1425.12	2122.85	2389.31	2803.37	3.32802	2.23667	2.13738	2.08626	No	1	NA	No	NA	Periplasmic	1656	0.51	641	0.48	2297	0.5	0.432423	Yes
b1429	tehA	492.598	730.843	771.251	1025.11	5.58139	4.05365	4.068	3.64152	Yes	2	1	No	[P] Inorganic ion transport and metabolism	Integral Membrane Protein	993	0.53	90	0.31	1083	0.51	0.303688	No
b1430	tehB	1419.96	2647.42	2798.91	6284.18	3.64057	3.82233	3.98701	3.37753	Yes	2	2	No	[Q] Secondary metabolites biosynthesis, transport and catabolism	Cytoplasmic	594	0.46	NA	NA	NA	NA	0.419026	No
b1431	ydcL	1575.18	1285.69	1109.69	1606.72	3.28372	3.0901	3.48174	2.9845	No	1	NA	No	NA	Outer membrane Lipoprotein	669	0.45	29	0.28	698	0.44	0.476849	No
b1432	insQ	273.457	308.908	542.319	376.222	8.0386	6.14445	5.23246	6.64643	No	1	NA	No	[L] Replication, recombination and repair	Cytoplasmic	1209	0.51	356	0.44	1565	0.5	0.334883	No
b1433	ydcO	245.913	280.163	378.232	319.215	8.52281	6.38296	5.96418	6.98799	No	1	NA	No	NA	Integral Membrane Protein	1176	0.53	23	0.52	1199	0.53	0.283367	No
b1434	ydcN	271.751	552.673	694.591	1091.17	8.4734	4.96464	4.22882	3.66634	No	1	NA	No	[K] Transcription	Cytoplasmic	537	0.49	14	0.79	551	0.5	0.295079	No
b1435	ydcP	1247.66	2115.99	4305.73	7107.32	3.62395	2.32916	1.65737	1.55221	No	1	NA	No	[O] Posttranslational modification, protein turnover, chaperones	Cytoplasmic	1962	0.51	271	0.49	2233	0.51	0.420072	No
b1438	hicB	626.253	688.218	840.602	1182	4.71374	3.57547	3.58091	2.94772	Yes	2	2	No	[S] Function unknown	Cytoplasmic	438	0.45	NA	NA	NA	NA	0.30126	No
b1439	ydcR	276.416	414.887	669.915	1031.45	7.49337	4.73116	3.95122	3.47405	No	1	NA	No	[E] Amino acid transport and metabolism	Cytoplasmic	1407	0.51	25	0.32	1432	0.51	0.323198	No
b1447	ydcZ	420.775	773.291	1081.22	1167.35	5.93758	4.11946	3.23871	3.22974	Yes	2	2	No	[S] Function unknown	Integral Membrane Protein	450	0.52	NA	NA	NA	NA	0.271462	No
b1448	yncA	2294.92	2820.18	5334.44	4783.53	2.78434	2.16745	1.58433	1.62737	Yes	2	1	No	[M] Cell wall/membrane/envelope biogenesis	Cytoplasmic	519	0.53	484	0.51	1003	0.52	0.328224	No
b1449	yncB	1869.11	1024.48	1011.65	1543.96	3.52008	4.57133	5.7654	4.28393	No	1	NA	No	NA	Cytoplasmic	1038	0.52	527	0.49	1565	0.51	0.344415	No
b1453	ansP	183.429	292.691	815.137	861.661	10.9742	6.65687	3.58656	5.21364	No	1	NA	No	NA	Integral Membrane Protein	1500	0.52	311	0.4	1811	0.5	0.380827	No
b1463	nhoA	517.611	393.35	520.166	815.728	5.49301	5.84382	5.04489	4.32627	No	1	NA	No	[Q] Secondary metabolites biosynthesis, transport and catabolism	Cytoplasmic	846	0.51	NA	NA	NA	NA	0.311592	No
b1464	yddE	971.211	1436.48	1969.17	2068.42	4.07442	2.92724	2.35896	2.87087	No	1	NA	No	[R] General function prediction only	Cytoplasmic	894	0.52	20	0.5	914	0.52	0.401048	No
b1465	narV	240.449	233.72	303.385	257.463	10.2656	12.478	13.9073	14.0185	Yes	4	4	No	[C] Energy production and conversion	Integral Membrane Protein	681	0.53	NA	NA	NA	NA	0.30893	No
b1468	narZ	510.279	399.628	544.165	459.479	5.50234	7.40255	7.25583	6.95605	Yes	4	1	No	[C] Energy production and conversion	Cytoplasmic	3741	0.55	NA	NA	NA	NA	0.449066	No
b1473	yddG	307.374	470.7	732.973	1311.64	7.14166	4.78811	3.75706	3.02699	No	1	NA	No	NA	Integral Membrane Protein	882	0.5	NA	NA	NA	NA	0.264462	No
b1474	fdnG	66.9662	84.2192	157.891	115.37	23.8101	19.1617	12.6848	18.4207	Yes	3	1	No	[C] Energy production and conversion	Unknown	3048	0.54	NA	NA	NA	NA	0.538029	Yes
b1475	fdnH	139.501	164.194	251.203	212.665	15.142	13.2189	10.2373	12.2429	Yes	3	2	No	[C] Energy production and conversion	Unknown	885	0.55	NA	NA	NA	NA	0.495463	No
b1476	fdnI	67.386	81.5293	94.9804	122.731	24.8526	19.2111	20.4118	16.1717	Yes	3	3	No	[C] Energy production and conversion	Integral Membrane Protein	654	0.5	NA	NA	NA	NA	0.444062	No
b1477	yddM	172.957	171.757	212.72	237.516	11.3029	11.7665	11.1271	12.3617	No	1	NA	No	NA	Cytoplasmic	363	0.49	NA	NA	NA	NA	0.223641	No
b1479	maeA	7336.58	9911.81	18488.1	20459.1	2.11036	2.14782	2.17045	3.1811	No	1	NA	No	[C] Energy production and conversion	Cytoplasmic	1698	0.52	70	0.5	1768	0.52	0.477276	No
b1482	osmC	3680.69	1765.69	1759.12	2524.13	6.18445	7.36886	7.19137	7.04953	No	1	NA	No	[O] Posttranslational modification, protein turnover, chaperones	Cytoplasmic	432	0.5	28	0.46	460	0.5	0.383558	No
b1483	ddpF	740.21	471.604	495.481	340.84	4.38125	5.60244	6.1407	6.72692	Yes	6	6	No	[E] Amino acid transport and metabolism	Cytoplasmic	927	0.55	607	0.55	1534	0.55	0.299804	No
b1484	ddpD	661.114	508.979	442.497	401.747	4.52572	5.05538	6.38294	6.94081	Yes	6	5	No	[E] Amino acid transport and metabolism	Cytoplasmic	987	0.54	NA	NA	NA	NA	0.337447	No
b1485	ddpC	605.995	398.975	448.36	389.772	4.6914	5.67598	6.15791	6.873	Yes	6	4	No	[E] Amino acid transport and metabolism	Integral Membrane Protein	897	0.53	255	0.53	1152	0.53	0.293003	No
b1489	dosP	310.474	209.853	340.221	457.508	6.2968	6.88092	7.06095	5.55465	Yes	2	2	No	[T] Signal transduction mechanisms	Cytoplasmic	2400	0.5	262	0.48	2662	0.5	0.386531	No
b1491	yddW	356.112	616.381	648.213	886.969	7.03987	4.2793	4.33184	3.77307	No	1	NA	No	[S] Function unknown	Outer membrane Lipoprotein	1320	0.52	27	0.44	1347	0.52	0.336365	No
b1493	gadB	703.59	362.622	570.743	649.295	5.28066	10.2493	8.44114	10.9113	Yes	2	1	No	[E] Amino acid transport and metabolism	Cytoplasmic	1401	0.53	28	0.32	1429	0.53	0.563321	No
b1495	yddB	472.355	988.032	619.667	1334.47	5.36037	3.98807	6.14793	4.78197	Yes	2	2	No	NA	Periplasmic	2373	0.46	NA	NA	NA	NA	0.398321	No
b1501	ydeP	238.75	324.958	396.603	279.547	8.49066	6.06004	6.71268	8.36084	No	1	NA	No	[C] Energy production and conversion	Cytoplasmic	2280	0.5	NA	NA	NA	NA	0.346181	No
b1507	hipA	564.098	1022.79	931.872	2223.75	5.19077	3.2367	3.59892	2.42593	Yes	2	2	No	[R] General function prediction only	Cytoplasmic	1323	0.48	NA	NA	NA	NA	0.276983	No
b1509	ydeU	420.749	473.26	625.701	487.076	6.27802	5.51645	5.11024	5.97013	No	1	NA	No	[M] Cell wall/membrane/envelope biogenesis	Cytoplasmic	1401	0.53	506	0.53	1907	0.53	0.37875	No
b1510	ydeK	347.982	321.845	508.731	403.131	6.86503	6.05235	5.04826	6.39767	No	1	NA	No	NA	Outer membrane Lipoprotein	3978	0.49	NA	NA	NA	NA	0.303936	No
b1511	lsrK	1652.65	1159.32	1064.65	870.834	3.30216	3.71193	5.18815	4.22919	Yes	2	2	No	NA	Cytoplasmic	1593	0.52	NA	NA	NA	NA	0.32077	No
b1512	lsrR	1401.36	1143.23	1175.38	1133.41	3.23577	2.97644	3.21734	3.31097	Yes	2	1	No	[K] Transcription	Cytoplasmic	954	0.51	7	0.14	961	0.5	0.316789	No
b1519	tam	1473.67	972.881	906.774	1023.8	3.6539	4.35202	4.38579	4.0085	Yes	7	7	No	[R] General function prediction only	Cytoplasmic	759	0.54	23	0.48	782	0.54	0.36135	No
b1522	yneF	86.4591	122.144	170.724	196.493	17.5609	12.6639	12.7202	10.5415	No	1	NA	No	[T] Signal transduction mechanisms	Integral Membrane Protein	948	0.5	30	0.43	978	0.5	0.328373	No
b1523	yneG	515.361	787.955	1595.03	1821.05	5.5033	3.69154	2.50961	2.43178	Yes	2	2	No	NA	Cytoplasmic	360	0.53	NA	NA	NA	NA	0.467413	No
b1524	yneH	828.261	1155.41	2407.85	3748.25	4.28353	2.92059	2.09075	1.78481	Yes	2	1	No	[E] Amino acid transport and metabolism	Cytoplasmic	927	0.52	NA	NA	NA	NA	0.340319	No
b1525	sad	1507.64	2182.69	3624.93	3468.65	3.50253	2.9917	2.46174	3.48926	No	1	NA	No	[C] Energy production and conversion	Cytoplasmic	1389	0.53	142	0.41	1531	0.52	0.406489	No
b1529	marC	405.258	481.793	595.322	729.224	6.09644	5.11644	4.56287	4.4718	No	1	NA	No	[U] Intracellular trafficking, secretion, and vesicular transport	Integral Membrane Protein	666	0.51	689	0.46	1355	0.49	0.333201	No
b1530	marR	233.55	421.113	494.153	990.551	9.7192	6.19865	5.79249	4.02257	Yes	3	1	No	NA	Cytoplasmic	435	0.49	NA	NA	NA	NA	0.415136	No
b1531	marA	564.14	1055.09	1187.72	2428.42	5.32629	3.31622	3.40763	2.53092	Yes	3	2	No	[K] Transcription	Cytoplasmic	384	0.46	NA	NA	NA	NA	0.370043	No
b1532	marB	463.062	600.608	771.88	1048.84	5.65449	4.26625	3.84716	3.55818	Yes	3	3	No	NA	Periplasmic	219	0.5	NA	NA	NA	NA	0.320333	Yes
b1533	eamA	1993.73	2417.51	3266.14	4114.75	2.84832	2.29015	1.97444	1.80744	No	1	NA	No	NA	Integral Membrane Protein	900	0.5	NA	NA	NA	NA	0.281416	No
b1534	ydeE	333.727	630.665	722.409	615.531	7.02338	4.13081	3.89463	4.66968	No	1	NA	No	[E] Amino acid transport and metabolism	Integral Membrane Protein	1188	0.5	42	0.43	1230	0.5	0.326476	No
b1535	ydeH	219.845	644.763	351.917	539.797	8.80968	4.11773	7.00537	5.15766	No	1	NA	No	[T] Signal transduction mechanisms	Cytoplasmic	891	0.45	27	0.44	918	0.45	0.305023	No
b1538	dcp	2992.85	5261.29	5164.45	6637.35	2.9266	2.81471	2.93227	3.18199	No	1	NA	No	[E] Amino acid transport and metabolism	Cytoplasmic	2046	0.5	22	0.5	2068	0.5	0.375787	No
b1539	ydfG	4297.3	6742.02	8258.41	11034	2.50789	2.17147	2.03108	2.15276	No	1	NA	No	[R] General function prediction only	Cytoplasmic	747	0.51	90	0.46	837	0.5	0.440651	No
b1540	ydfH	712.754	1217.87	1511.22	1654.79	4.68345	3.0929	2.94036	2.63287	No	1	NA	No	[K] Transcription	Cytoplasmic	687	0.5	26	0.42	713	0.5	0.461855	No
b1542	ydfI	62.3202	88.6027	118.999	140.973	23.8119	15.9424	18.671	15.4858	No	1	NA	No	[G] Carbohydrate transport and metabolism	Cytoplasmic	1461	0.49	629	0.44	2090	0.48	0.3511	No
b1562	hokD	1226.37	2174.69	1720.28	1547.55	6.61824	7.10509	6.50336	5.5921	Yes	3	3	No	NA	Unknown	156	0.52	NA	NA	NA	NA	0.266174	No
b1563	relE	4917.39	5164.21	6506.47	7673.53	5.38493	6.4491	5.93821	4.39962	Yes	3	2	No	[D] Cell cycle control, cell division, chromosome partitioning	Cytoplasmic	288	0.47	NA	NA	NA	NA	0.290787	No
b1564	relB	2121.93	2534.51	3026.29	3608.45	4.92049	6.06925	5.20367	3.96644	Yes	3	1	No	[L] Replication, recombination and repair	Cytoplasmic	240	0.47	436	0.47	676	0.47	0.376764	No
b1565	ydfV	402.963	703.642	860.103	1350.53	6.4272	4.29424	4.06207	3.53552	No	1	NA	No	NA	Unknown	306	0.46	NA	NA	NA	NA	0.245633	No
b1573	ydfC	95.4312	184.585	158.487	158.467	16.9004	8.43055	10.7871	11.2971	Yes	3	3	No	NA	Cytoplasmic	219	0.48	NA	NA	NA	NA	0.407574	No
b1577	ydfE	194.047	478.403	333.507	278.673	10.1002	5.1348	7.50578	8.72219	Yes	5	3	No	NA	Cytoplasmic	921	0.5	NA	NA	NA	NA	0.39767	No
b1578	insD	4891.64	6420.31	8288.17	9459.22	2.39056	1.88862	1.73289	1.57491	Yes	5	4	No	[L] Replication, recombination and repair	Unknown	657	0.54	678	0.48	1335	0.51	0.282464	No
b1582	ynfA	395.266	671.785	583.304	732.294	6.91293	5.03607	5.09701	5.23194	No	1	NA	No	[S] Function unknown	Integral Membrane Protein	327	0.52	NA	NA	NA	NA	0.261148	No
b1583	ynfB	3549.63	6995.52	5515.83	10734.4	2.35284	1.81322	1.87866	1.38793	Yes	2	1	No	NA	Periplasmic	342	0.51	24	0.29	366	0.5	0.442234	Yes
b1584	speG	2728.51	4846.81	4351.71	9425.27	2.57924	1.88808	1.96105	1.38889	Yes	2	2	No	[J] Translation, ribosomal structure and biogenesis	Cytoplasmic	561	0.47	NA	NA	NA	NA	0.415846	No
b1586	ynfD	354.245	451.175	491.823	419.772	7.43009	6.16707	6.66771	7.53861	No	1	NA	No	NA	Periplasmic	306	0.56	26	0.42	332	0.55	0.312977	Yes
b1587	ynfE	70.3032	119.339	255.199	176.75	21.2644	11.2025	8.2024	11.6547	Yes	5	1	No	[C] Energy production and conversion	Periplasmic	2427	0.51	NA	NA	NA	NA	0.408855	Yes
b1588	ynfF	233.566	499.499	776.657	720.914	7.61926	4.2966	4.378	6.40307	Yes	5	2	No	[C] Energy production and conversion	Periplasmic	2424	0.51	NA	NA	NA	NA	0.384386	Yes
b1589	ynfG	137.862	228.041	433.75	403.991	14.2973	12.0037	9.8333	12.4972	Yes	5	3	No	[C] Energy production and conversion	Cytoplasmic	618	0.53	NA	NA	NA	NA	0.464316	No
b1590	ynfH	354.899	549.199	1141.43	1153.56	6.71322	4.90762	4.3833	4.11953	Yes	5	4	No	[R] General function prediction only	Integral Membrane Protein	855	0.53	260	0.57	1115	0.54	0.309407	No
b1591	dmsD	338.793	606.11	1105.16	993.372	6.78695	4.43593	3.32795	3.52571	Yes	5	5	No	[R] General function prediction only	Cytoplasmic	615	0.53	199	0.53	814	0.53	0.391187	No
b1592	clcB	159.254	221.211	311.548	429.737	11.2724	8.2968	6.46164	5.64709	No	1	NA	No	[P] Inorganic ion transport and metabolism	Integral Membrane Protein	1257	0.54	61	0.48	1318	0.54	0.272425	No
b1593	ynfK	751.382	603.245	850.852	787.948	4.81737	4.41176	4.38048	4.26695	Yes	2	2	No	NA	Cytoplasmic	696	0.52	NA	NA	NA	NA	0.365022	No
b1594	dgsA	2450.35	2871.48	3786.67	3307.61	2.76321	2.15349	1.90613	1.99136	Yes	2	1	No	[G] Carbohydrate transport and metabolism	Cytoplasmic	1221	0.52	NA	NA	NA	NA	0.370696	No
b1595	ynfL	244.305	343.459	553.575	524.888	8.43451	5.58321	4.54055	5.27099	No	1	NA	No	[K] Transcription	Unknown	894	0.53	NA	NA	NA	NA	0.33629	No
b1596	ynfM	260.803	404.942	764.675	842.293	9.11395	5.98637	4.35491	4.44668	No	1	NA	No	[E] Amino acid transport and metabolism	Integral Membrane Protein	1254	0.53	37	0.38	1291	0.53	0.295719	No
b1598	ydgD	465.553	641.778	660.521	696.459	6.09001	4.59531	4.34848	4.58463	No	1	NA	No	[E] Amino acid transport and metabolism	Periplasmic	822	0.52	44	0.36	866	0.51	0.308036	Yes
b1601	tqsA	119.994	167.09	218.473	272.951	13.8278	9.56169	8.85234	9.28036	No	1	NA	No	[R] General function prediction only	Integral Membrane Protein	1035	0.5	48	0.38	1083	0.5	0.285001	No
b1602	pntB	15173.7	29357.2	41088.5	47972.2	3.69353	5.43258	5.27862	3.6195	Yes	2	2	No	[C] Energy production and conversion	Integral Membrane Protein	1389	0.53	313	0.5	1702	0.52	0.47462	No
b1603	pntA	21556.6	29195.1	56883.8	77508.2	3.36986	4.55689	4.21731	3.35739	Yes	2	1	No	[C] Energy production and conversion	Integral Membrane Protein	1533	0.52	NA	NA	NA	NA	0.412054	No
b1604	ydgH	3139.3	4207.14	5415.61	5374.95	2.83616	2.16588	1.72847	2.30223	No	1	NA	No	NA	Periplasmic	945	0.51	57	0.39	1002	0.5	0.566155	Yes
b1605	ydgI	282.212	498.501	811.939	700.823	7.27808	4.61409	3.44483	4.11072	Yes	2	1	No	[E] Amino acid transport and metabolism	Integral Membrane Protein	1383	0.54	579	0.5	1962	0.53	0.424007	No
b1606	folM	1114.8	1470.67	1949.09	2219.2	3.61641	2.68435	2.36889	2.41069	Yes	2	2	No	[I] Lipid transport and metabolism	Cytoplasmic	723	0.51	215	0.51	938	0.51	0.379612	No
b1607	ydgC	386.428	614.849	598.752	1053.08	6.79766	4.73958	4.88635	3.86315	No	1	NA	No	[R] General function prediction only	Integral Membrane Protein	336	0.47	285	0.42	621	0.45	0.295168	No
b1608	rstA	2324.2	3337.81	3944.99	4503.24	2.74097	1.96561	1.71031	1.6862	Yes	2	1	No	[K] Transcription	Cytoplasmic	729	0.49	9	0.33	738	0.49	0.346398	No
b1609	rstB	535.9	731.871	865.484	1104.16	5.02887	3.38564	3.33339	2.94327	Yes	2	2	No	[T] Signal transduction mechanisms	Integral Membrane Protein	1302	0.51	NA	NA	NA	NA	0.345294	No
b1610	tus	881.561	1238.65	1529.21	1828.61	4.27526	3.49179	3.25867	2.72009	No	1	NA	No	NA	Cytoplasmic	930	0.51	26	0.23	956	0.5	0.359419	No
b1611	fumC	7890.71	7979.03	7080.78	5411.51	4.19358	5.22659	5.59056	4.17618	Yes	2	2	No	[C] Energy production and conversion	Cytoplasmic	1404	0.54	NA	NA	NA	NA	0.394395	No
b1612	fumA	13810.2	16445.9	18438.8	14483.8	2.97329	2.55833	2.58663	5.85805	Yes	2	1	No	[C] Energy production and conversion	Cytoplasmic	1647	0.52	70	0.51	1717	0.52	0.455394	No
b1613	manA	2465.29	4596.93	5687.22	7559.64	2.69405	1.80907	1.6506	1.55621	No	1	NA	No	NA	Cytoplasmic	1176	0.51	249	0.41	1425	0.49	0.437433	No
b1614	ydgA	1973.93	3600.04	4191.63	6606.21	2.89586	2.19714	2.20305	1.86865	No	1	NA	No	[S] Function unknown	Unknown	1509	0.49	NA	NA	NA	NA	0.439869	No
b1618	uidR	1082.95	1902.78	1374.42	1914.27	3.78486	2.62787	2.88173	2.56694	No	1	NA	No	[K] Transcription	Cytoplasmic	591	0.51	22	0.32	613	0.5	0.323057	No
b1619	hdhA	1521.96	1309.87	1892.11	3195.88	5.025	5.7871	4.68705	4.0099	No	1	NA	No	[I] Lipid transport and metabolism	Cytoplasmic	768	0.47	237	0.46	1005	0.47	0.419333	No
b1620	malI	360.451	482.492	669.642	767.045	6.90819	5.04847	4.82689	4.57333	No	1	NA	No	[K] Transcription	Unknown	1029	0.54	306	0.42	1335	0.51	0.290761	Yes
b1621	malX	950.502	943.156	1870.6	1041.76	3.86414	3.19664	2.51306	3.44459	Yes	2	1	No	[G] Carbohydrate transport and metabolism	Integral Membrane Protein	1593	0.53	NA	NA	NA	NA	0.444636	No
b1622	malY	1288.62	1732.69	2882.76	3218.55	3.39666	2.51432	2.05616	1.96234	Yes	2	2	No	[E] Amino acid transport and metabolism	Cytoplasmic	1173	0.51	117	0.43	1290	0.5	0.389718	No
b1623	add	3637.35	2550.35	3262.78	3098.09	2.48975	2.34897	2.11925	2.47195	No	1	NA	No	[F] Nucleotide transport and metabolism	Cytoplasmic	1002	0.54	31	0.42	1033	0.54	0.429329	No
b1624	ydgJ	5090.8	7183.68	10348.8	13203.7	2.24982	1.77662	1.45798	1.5663	No	1	NA	No	NA	Cytoplasmic	1041	0.53	271	0.37	1312	0.5	0.35552	No
b1626	ydgK	464.305	793.117	942.468	1755.74	6.12728	4.07307	3.6795	2.74267	Yes	8	1	No	NA	Integral Membrane Protein	441	0.49	44	0.41	485	0.48	0.282891	No
b1627	rsxA	484.859	577.161	771.415	1178.65	5.67054	4.08357	3.55689	3.03168	Yes	8	2	No	[C] Energy production and conversion	Integral Membrane Protein	582	0.52	23	0.35	605	0.51	0.351504	No
b1628	rsxB	672.31	1519.62	2030.21	2905.33	5.03536	2.68188	2.38468	2.04322	Yes	8	3	No	[C] Energy production and conversion	Unknown	579	0.55	447	0.53	1026	0.54	0.418137	No
b1629	rsxC	175.355	405.651	623.377	791.857	11.0703	5.4893	4.74484	3.86872	Yes	8	4	No	[C] Energy production and conversion	Cytoplasmic	2223	0.55	NA	NA	NA	NA	0.446424	No
b1630	rsxD	263.057	463.556	902.155	1394.8	7.3978	4.53309	3.83287	2.80364	Yes	8	5	No	[C] Energy production and conversion	Integral Membrane Protein	1059	0.53	NA	NA	NA	NA	0.341934	No
b1631	rsxG	302.479	525.371	740.669	896.778	7.33931	5.01034	5.59482	3.92204	Yes	8	6	No	[C] Energy production and conversion	Periplasmic	621	0.53	411	0.55	1032	0.54	0.377499	No
b1634	dtpA	345.807	614.581	1048.54	1160.36	7.73197	4.38051	3.1943	4.17665	No	1	NA	No	[E] Amino acid transport and metabolism	Integral Membrane Protein	1503	0.52	NA	NA	NA	NA	0.590805	No
b1635	gst	1717.13	1824.74	2537.58	3058.15	3.22364	2.8877	2.65295	2.39616	No	1	NA	No	[O] Posttranslational modification, protein turnover, chaperones	Cytoplasmic	606	0.5	463	0.52	1069	0.51	0.430643	No
b1636	pdxY	565.383	1314.18	2076.85	3027.42	4.9525	2.80036	2.38813	2.6132	Yes	3	3	No	[H] Coenzyme transport and metabolism	Cytoplasmic	864	0.53	691	0.49	1555	0.51	0.448946	No
b1637	tyrS	2948.65	4265.81	8065.71	9882.47	2.54558	1.86238	1.5071	2.59033	Yes	3	2	Yes	[J] Translation, ribosomal structure and biogenesis	Cytoplasmic	1275	0.52	65	0.46	1340	0.51	0.57365	No
b1638	pdxH	3679.22	5259.02	8815.73	13275	2.372	1.67479	1.38307	1.64647	Yes	3	1	No	[H] Coenzyme transport and metabolism	Cytoplasmic	657	0.52	27	0.44	684	0.52	0.442826	No
b1639	mliC	185.14	338.102	374.783	356.314	9.91904	6.05451	6.79606	6.86684	No	1	NA	No	NA	Cytoplasmic	330	0.46	454	0.56	784	0.52	0.38787	No
b1640	anmK	1691.48	2060.16	2591.76	3017.72	3.06793	2.47679	2.35433	2.37081	No	1	NA	No	[O] Posttranslational modification, protein turnover, chaperones	Cytoplasmic	1110	0.55	624	0.44	1734	0.51	0.332757	No
b1641	slyB	11899.3	16830.4	25503.2	24763.8	3.58584	3.42716	2.86366	2.18768	No	1	NA	No	NA	Outer membrane Lipoprotein	468	0.51	99	0.4	567	0.49	0.555701	No
b1642	slyA	539.473	948.919	907.51	1359.56	5.51283	3.76013	4.08806	3.26653	No	1	NA	No	[K] Transcription	Cytoplasmic	435	0.48	NA	NA	NA	NA	0.350117	No
b1644	ydhJ	70.308	117.125	166.823	235.996	23.2216	11.8952	10.4697	8.85441	Yes	3	2	No	NA	Membrane Anchored	858	0.5	216	0.5	1074	0.5	0.363656	No
b1645	ydhK	63.8437	97.2129	97.4801	136.534	22.2884	17.158	17.5827	13.8641	Yes	3	3	No	[S] Function unknown	Integral Membrane Protein	2013	0.53	NA	NA	NA	NA	0.294505	No
b1646	sodC	1083.58	507.945	856.99	738.321	5.1892	7.05359	5.72009	6.51146	No	1	NA	No	[P] Inorganic ion transport and metabolism	Periplasmic	522	0.53	205	0.47	727	0.51	0.405985	Yes
b1647	ydhF	5886.9	4100.87	6295.09	7335.05	2.1854	1.96496	1.7516	1.53533	No	1	NA	No	NA	Cytoplasmic	897	0.52	NA	NA	NA	NA	0.421708	No
b1650	nemA	567.606	1042.53	1907.69	2004.78	5.11004	3.43374	2.84981	6.6508	Yes	2	2	No	[C] Energy production and conversion	Cytoplasmic	1098	0.53	19	0.63	1117	0.54	0.47442	No
b1651	gloA	2235.99	3435.48	4459.35	5918.37	3.05578	2.75847	2.4333	2.31415	No	1	NA	No	[E] Amino acid transport and metabolism	Cytoplasmic	408	0.51	682	0.52	1090	0.52	0.595014	No
b1652	rnt	427.348	966.344	1198.49	1456.01	6.29517	3.53117	2.84897	3.02675	Yes	2	1	No	[L] Replication, recombination and repair	Cytoplasmic	648	0.54	28	0.32	676	0.53	0.4573	No
b1653	lhr	318.559	443.409	698.453	625.708	6.62377	6.05219	5.95349	4.98235	Yes	2	2	No	[R] General function prediction only	Cytoplasmic	4617	0.57	NA	NA	NA	NA	0.301877	No
b1654	grxD	1781.22	2768.06	3929.38	4352.91	3.73323	3.13466	2.73129	4.08596	No	1	NA	No	[O] Posttranslational modification, protein turnover, chaperones	Cytoplasmic	348	0.53	58	0.47	406	0.52	0.676614	No
b1655	ydhO	448.552	523.207	564.611	1027.95	5.94474	4.53528	4.82134	3.76385	No	1	NA	No	[M] Cell wall/membrane/envelope biogenesis	Periplasmic	816	0.48	54	0.48	870	0.48	0.423868	No
b1658	purR	1996.79	2726.98	4970.83	4848.8	2.92442	2.18668	1.63054	1.75094	No	1	NA	No	[K] Transcription	Cytoplasmic	1026	0.54	158	0.49	1184	0.53	0.499719	No
b1659	ydhB	345.932	585.287	797.529	813.252	6.91342	4.54285	3.8293	4.20188	No	1	NA	No	[K] Transcription	Cytoplasmic	933	0.54	NA	NA	NA	NA	0.311327	No
b1661	cfa	3437.78	4630.52	4838.72	8553.67	2.8192	2.71485	3.03977	3.91109	No	1	NA	No	[M] Cell wall/membrane/envelope biogenesis	Cytoplasmic	1149	0.48	212	0.44	1361	0.47	0.392741	No
b1662	ribC	721.257	1328.04	1677.26	2732.51	4.5065	2.91606	2.94621	2.36519	No	1	NA	Yes	[H] Coenzyme transport and metabolism	Cytoplasmic	642	0.48	533	0.48	1175	0.48	0.374774	No
b1663	mdtK	1871.06	2369.01	4557.3	3854.74	3.33744	2.44213	1.92266	2.27775	No	1	NA	No	NA	Integral Membrane Protein	1374	0.53	114	0.39	1488	0.52	0.390806	No
b1664	ydhQ	3879.77	5400.28	7897.4	11104.6	2.48789	2.46299	2.38794	2.00351	No	1	NA	No	[M] Cell wall/membrane/envelope biogenesis	Cytoplasmic	1257	0.51	37	0.41	1294	0.51	0.33577	No
b1668	ydhS	639.533	462.445	321.79	761.425	4.72957	4.24609	6.57399	3.72432	No	1	NA	No	[S] Function unknown	Periplasmic	1605	0.48	NA	NA	NA	NA	0.310225	No
b1669	ydhT	284.706	345.652	418.329	456.129	8.70466	7.33583	6.56337	6.47793	Yes	6	6	No	NA	Cytoplasmic	813	0.53	NA	NA	NA	NA	0.310009	No
b1670	ydhU	357.597	521.764	659.405	830.811	6.83887	5.76048	5.47296	5.09373	Yes	6	5	No	[C] Energy production and conversion	Integral Membrane Protein	786	0.49	NA	NA	NA	NA	0.275616	No
b1671	ydhX	203.49	269.975	384.049	352.514	9.44439	7.75645	7.35217	7.37989	Yes	6	4	No	[C] Energy production and conversion	Unknown	720	0.5	340	0.52	1060	0.51	0.352229	No
b1672	ydhW	200.777	180.387	289.568	251.345	9.22884	8.12376	7.26179	8.35624	Yes	6	3	No	NA	Cytoplasmic	648	0.52	NA	NA	NA	NA	0.358088	No
b1673	ydhV	78.8978	150.874	122.378	130.085	18.2432	10.7204	14.275	15.2622	Yes	6	2	No	[C] Energy production and conversion	Cytoplasmic	2103	0.48	NA	NA	NA	NA	0.404356	No
b1676	pykF	6659.24	9094.18	18947.3	27756.8	3.16051	2.10278	1.56094	1.65484	No	1	NA	No	[G] Carbohydrate transport and metabolism	Cytoplasmic	1413	0.5	229	0.48	1642	0.5	0.739385	No
b1685	ydiH	132.89	227.271	250.359	324.748	11.8126	5.96766	8.65887	5.4707	Yes	3	3	No	NA	Cytoplasmic	270	0.44	NA	NA	NA	NA	0.376466	No
b1686	ydiI	1081.7	1364.54	2170.29	2234.34	3.55022	3.00149	2.71253	2.49942	Yes	3	2	No	[Q] Secondary metabolites biosynthesis, transport and catabolism	Cytoplasmic	411	0.52	NA	NA	NA	NA	0.304269	No
b1687	ydiJ	7392.81	9857.1	21058.4	22050.5	1.82028	1.52846	1.28168	1.48372	Yes	3	1	No	[C] Energy production and conversion	Cytoplasmic	3057	0.54	229	0.47	3286	0.53	0.371404	No
b1688	ydiK	2070.18	3126.54	6250.06	7326.79	2.81855	2.07176	1.58528	1.56068	No	1	NA	No	[R] General function prediction only	Integral Membrane Protein	1113	0.55	517	0.47	1630	0.52	0.353841	No
b1691	ydiN	70.4107	93.6892	76.1017	95.1865	21.2915	13.7338	23.6475	19.9706	Yes	3	1	No	NA	Integral Membrane Protein	1266	0.45	NA	NA	NA	NA	0.342927	No
b1692	ydiB	115.981	113.733	93.4546	117.454	16.0041	13.4001	25.6037	20.8795	Yes	3	2	No	[E] Amino acid transport and metabolism	Cytoplasmic	867	0.48	NA	NA	NA	NA	0.337187	No
b1693	aroD	2795.4	3311.51	4615.68	6674.94	2.84791	2.58368	2.45569	3.58374	Yes	3	3	No	[E] Amino acid transport and metabolism	Cytoplasmic	759	0.5	115	0.5	874	0.5	0.457194	No
b1694	ydiF	120.575	148.615	124.02	214.577	14.8685	9.64994	16.9275	14.9672	Yes	2	1	No	[I] Lipid transport and metabolism	Cytoplasmic	1596	0.47	NA	NA	NA	NA	0.377524	No
b1695	ydiO	143.798	171.808	230.268	187.996	13.6261	11.9929	13.199	20.8205	Yes	2	2	No	NA	Cytoplasmic	1152	0.52	NA	NA	NA	NA	0.48544	No
b1697	ydiQ	102.74	124.341	185.132	150.001	16.358	15.3336	14.1859	23.7236	Yes	5	1	No	[C] Energy production and conversion	Cytoplasmic	765	0.51	NA	NA	NA	NA	0.408364	No
b1698	ydiR	265.007	342.21	440.345	406.553	9.35653	9.62267	8.66066	13.7875	Yes	5	2	No	[C] Energy production and conversion	Cytoplasmic	939	0.54	NA	NA	NA	NA	0.438601	No
b1699	ydiS	155.843	166.238	263.741	308.187	12.4981	11.2271	10.3026	11.2499	Yes	5	3	No	[C] Energy production and conversion	Unknown	1290	0.55	565	0.55	1855	0.55	0.399542	No
b1700	ydiT	86.7646	90.2713	160.4	172.266	18.7906	18.7803	14.0198	15.3491	Yes	5	4	No	[C] Energy production and conversion	Cytoplasmic	294	0.48	NA	NA	NA	NA	0.424355	No
b1701	fadK	100.189	127.142	161.625	179.329	15.188	11.5456	13.9224	13.649	Yes	5	5	No	NA	Cytoplasmic	1701	0.5	NA	NA	NA	NA	0.335444	No
b1702	ppsA	8886.16	11347.5	11222.7	11816.3	1.93307	1.57849	1.59031	4.49007	No	1	NA	No	[G] Carbohydrate transport and metabolism	Cytoplasmic	2379	0.55	49	0.37	2428	0.54	0.520729	No
b1703	ppsR	1860.98	3072.6	4043.87	5031.11	3.01077	2.0691	1.851	2.08362	No	1	NA	No	[S] Function unknown	Cytoplasmic	834	0.51	30	0.4	864	0.51	0.371932	No
b1704	aroH	774.957	1988.49	3966.45	6607.64	4.43184	2.37878	1.6633	1.47629	No	1	NA	No	[E] Amino acid transport and metabolism	Cytoplasmic	1047	0.53	51	0.47	1098	0.53	0.388013	No
b1705	ydiE	93.0792	127.567	187.535	273.599	18.2384	13.4654	11.2353	8.7514	No	1	NA	No	[P] Inorganic ion transport and metabolism	Cytoplasmic	192	0.51	28	0.07	220	0.45	0.369675	No
b1706	ydiU	356.676	325.469	467.296	474.095	6.51892	5.68238	5.17131	5.32307	No	1	NA	No	[S] Function unknown	Cytoplasmic	1437	0.53	10	0.5	1447	0.53	0.313993	No
b1707	ydiV	63.2874	126.203	144.934	279.791	23.3485	10.5686	13.0866	8.01007	No	1	NA	No	[T] Signal transduction mechanisms	Cytoplasmic	714	0.42	136	0.4	850	0.42	0.252772	No
b1708	nlpC	1356.1	2276.17	1807.37	1779.07	3.69519	2.71833	2.78843	2.80432	No	1	NA	No	[M] Cell wall/membrane/envelope biogenesis	Outer membrane Lipoprotein	465	0.5	29	0.38	494	0.49	0.325167	No
b1709	btuD	1969.69	2184.23	2589.49	3676.34	2.98718	2.39331	2.22504	1.90386	Yes	3	3	No	[H] Coenzyme transport and metabolism	Cytoplasmic	750	0.55	NA	NA	NA	NA	0.299555	No
b1710	btuE	2940.62	2893.66	4217.37	6633.64	2.59191	2.14793	2.00503	1.73696	Yes	3	2	No	[O] Posttranslational modification, protein turnover, chaperones	Cytoplasmic	552	0.49	572	0.55	1124	0.52	0.399627	No
b1711	btuC	445.538	595.334	1119.36	1356.91	5.9862	4.78538	3.3057	3.09871	Yes	3	1	No	[H] Coenzyme transport and metabolism	Integral Membrane Protein	981	0.55	361	0.5	1342	0.54	0.27193	No
b1712	ihfA	8889.1	10651	14966.5	18796.5	7.74037	8.90141	6.52027	4.55807	Yes	8	8	No	[L] Replication, recombination and repair	Cytoplasmic	300	0.5	168	0.52	468	0.51	0.34412	No
b1713	pheT	9503.43	15814.6	26407.7	31618.1	2.60599	2.54299	2.42751	2.51167	Yes	8	7	Yes	[J] Translation, ribosomal structure and biogenesis	Cytoplasmic	2388	0.54	379	0.5	2767	0.54	0.569033	No
b1714	pheS	8957.82	13130.5	29068.2	31816.2	2.31777	1.84212	1.53319	1.6302	Yes	8	6	Yes	[J] Translation, ribosomal structure and biogenesis	Cytoplasmic	984	0.54	58	0.48	1042	0.54	0.575255	No
b1716	rplT	773.788	1428.12	1408.64	1984.22	5.37675	3.74363	3.57987	2.66732	Yes	8	4	Yes	[J] Translation, ribosomal structure and biogenesis	Cytoplasmic	357	0.48	241	0.46	598	0.47	0.739416	No
b1717	rpmI	11189.5	16355	26291.7	26889.1	6.87796	4.89607	4.20268	2.2052	Yes	8	3	No	NA	Cytoplasmic	198	0.5	534	0.47	732	0.48	0.755994	No
b1718	infC	18123.9	27838.8	31928.9	41767.9	2.51874	2.86761	2.6735	2.34263	Yes	8	2	Yes	[J] Translation, ribosomal structure and biogenesis	Cytoplasmic	543	0.49	181	0.5	724	0.49	0.45199	No
b1719	thrS	11949.2	16922.1	22677.9	41303.1	2.39631	3.83004	4.08341	2.80483	Yes	8	1	Yes	[J] Translation, ribosomal structure and biogenesis	Cytoplasmic	1929	0.5	162	0.38	2091	0.49	0.536586	No
b1722	ydiY	384.409	814.319	1467.08	2438.34	6.73283	4.02299	2.70193	2.31043	No	1	NA	No	[M] Cell wall/membrane/envelope biogenesis	Periplasmic	759	0.49	85	0.44	844	0.49	0.384355	Yes
b1723	pfkB	459.77	501.425	415.155	618.479	7.39525	6.65838	7.92168	9.36526	No	1	NA	No	NA	Cytoplasmic	930	0.54	18	0.44	948	0.54	0.378945	No
b1724	ydiZ	2328.09	1333.15	1047.77	1779.59	5.84038	7.92607	9.16982	3.99641	No	1	NA	No	NA	Cytoplasmic	291	0.43	162	0.48	453	0.45	0.301039	No
b1727	yniC	1862.43	2594.62	4561.4	5168.11	3.02709	2.25871	1.72184	2.14768	No	1	NA	No	[R] General function prediction only	Cytoplasmic	669	0.52	54	0.37	723	0.51	0.335638	No
b1728	ydjM	44.3673	86.5074	107.885	136.301	27.4452	16.3445	14.8251	13.821	No	1	NA	No	NA	Integral Membrane Protein	591	0.51	NA	NA	NA	NA	0.311651	No
b1729	ydjN	4803.64	8752.41	16750.5	29194.4	2.09873	1.5558	1.20476	1.15027	No	1	NA	No	[R] General function prediction only	Integral Membrane Protein	1392	0.52	52	0.42	1444	0.52	0.487761	No
b1733	chbG	1801.73	1433.81	2610.59	2253.78	3.19639	2.92081	2.22136	2.51534	Yes	6	6	No	[S] Function unknown	Cytoplasmic	750	0.51	223	0.51	973	0.51	0.326654	No
b1734	chbF	227.494	262.52	306.331	456.629	9.16188	7.19571	7.50204	6.61387	Yes	6	5	No	[G] Carbohydrate transport and metabolism	Cytoplasmic	1353	0.47	NA	NA	NA	NA	0.433408	No
b1735	chbR	301.782	570.922	374.627	1002.04	6.87984	4.31355	6.92347	3.42124	Yes	6	4	No	[K] Transcription	Cytoplasmic	843	0.42	346	0.51	1189	0.44	0.344863	No
b1736	chbA	308.847	911.698	406.699	742.833	7.45219	3.5528	7.5159	4.23399	Yes	6	3	No	[G] Carbohydrate transport and metabolism	Cytoplasmic	351	0.5	NA	NA	NA	NA	0.408822	No
b1737	chbC	430.171	361.374	454.027	475.174	6.75895	6.62363	6.22871	6.79617	Yes	6	2	No	[G] Carbohydrate transport and metabolism	Integral Membrane Protein	1359	0.49	NA	NA	NA	NA	0.379386	No
b1738	chbB	585.621	734.316	386.268	1145.19	5.81819	5.83339	10.2359	3.96429	Yes	6	1	No	[G] Carbohydrate transport and metabolism	Periplasmic	321	0.44	358	0.44	679	0.44	0.412202	No
b1739	osmE	1750.29	1408.47	1409.34	2583.6	4.3548	5.00287	6.28372	4.64752	No	1	NA	No	NA	Outer membrane Lipoprotein	339	0.5	27	0.44	366	0.49	0.498351	Yes
b1740	nadE	3573.65	6732.21	7701.24	15653	2.48159	2.12871	2.27636	4.07218	No	1	NA	Yes	[H] Coenzyme transport and metabolism	Cytoplasmic	828	0.5	424	0.49	1252	0.49	0.424117	No
b1741	cho	289.904	487.009	732.052	814.811	8.4055	5.12297	4.2106	4.06293	No	1	NA	No	[L] Replication, recombination and repair	Cytoplasmic	888	0.52	NA	NA	NA	NA	0.286589	No
b1749	xthA	1328.05	1898.33	3151.44	3785.94	3.16645	2.03011	2.00447	1.97847	No	1	NA	No	[L] Replication, recombination and repair	Cytoplasmic	807	0.53	29	0.38	836	0.53	0.47388	No
b1751	ydjY	270.974	537.025	765.38	753.821	8.54895	5.00869	4.05841	4.78985	Yes	7	2	No	NA	Inner membrane Lipoprotein	678	0.48	NA	NA	NA	NA	0.427378	No
b1752	ydjZ	204.603	345.316	569.729	380.057	8.63679	5.25571	4.18238	5.45774	Yes	7	3	No	[S] Function unknown	Integral Membrane Protein	708	0.52	NA	NA	NA	NA	0.316138	No
b1753	ynjA	237.624	291.907	463.488	450.861	8.59221	6.46301	5.12788	6.22486	Yes	7	4	No	[S] Function unknown	Unknown	549	0.56	NA	NA	NA	NA	0.353564	No
b1754	ynjB	357.066	559.298	1048.77	946.157	6.94482	4.41264	3.50816	3.74502	Yes	7	5	No	[R] General function prediction only	Periplasmic	1167	0.56	NA	NA	NA	NA	0.337835	Yes
b1755	ynjC	75.9397	168.511	227.836	231.133	16.9431	9.70224	10.3563	9.47533	Yes	7	6	No	NA	Integral Membrane Protein	1491	0.57	NA	NA	NA	NA	0.291293	No
b1756	ynjD	94.6064	146.457	232.51	256.501	15.5272	10.4235	8.38023	8.45496	Yes	7	7	No	[R] General function prediction only	Cytoplasmic	654	0.51	54	0.52	708	0.51	0.283582	No
b1757	ynjE	979.194	1150.93	1413.9	1017.69	4.06812	3.27705	3.03572	4.8296	No	1	NA	No	NA	Periplasmic	1308	0.54	NA	NA	NA	NA	0.447134	Yes
b1758	ynjF	409.564	424.442	809.641	945.875	6.22559	5.32037	3.8044	3.9064	No	1	NA	No	[I] Lipid transport and metabolism	Integral Membrane Protein	621	0.53	42	0.38	663	0.52	0.275411	No
b1760	ynjH	411.023	3047.31	6508.8	6334.85	6.71341	2.61821	2.04534	1.77294	No	1	NA	No	NA	Periplasmic	273	0.51	263	0.37	536	0.44	0.345298	No
b1761	gdhA	15449.9	26284.7	51222.1	61156.1	2.4048	3.49937	3.44211	4.76638	No	1	NA	No	[E] Amino acid transport and metabolism	Cytoplasmic	1344	0.53	63	0.29	1407	0.52	0.491024	No
b1763	topB	2036.91	2865.25	5870.14	5571.85	2.80196	2.08846	1.70825	1.51125	Yes	3	3	No	[L] Replication, recombination and repair	Cytoplasmic	1962	0.55	NA	NA	NA	NA	0.393062	No
b1764	selD	4725.77	6689.55	12032.3	14219.3	2.67448	2.78437	2.73299	1.36873	Yes	3	2	No	[E] Amino acid transport and metabolism	Unknown	1044	0.55	22	0.45	1066	0.55	0.4634	No
b1765	ydjA	9687.26	12311.9	22864.2	21252.9	2.34823	2.69274	2.60886	1.29452	Yes	3	1	No	[C] Energy production and conversion	Cytoplasmic	552	0.56	357	0.46	909	0.52	0.425806	No
b1766	sppA	815.947	1376.23	2832.24	3469.87	4.30036	2.70112	1.87149	1.86129	No	1	NA	No	[O] Posttranslational modification, protein turnover, chaperones	Membrane Anchored	1857	0.52	45	0.47	1902	0.52	0.464986	No
b1767	ansA	2524.5	4328.16	6880.05	10013.8	2.73348	1.80549	1.44583	1.43261	Yes	2	1	No	[E] Amino acid transport and metabolism	Cytoplasmic	1017	0.51	NA	NA	NA	NA	0.395752	No
b1768	pncA	1074.24	2115.06	3213.52	2871.66	3.77655	2.43644	2.03313	2.49092	Yes	2	2	No	NA	Cytoplasmic	642	0.53	224	0.53	866	0.53	0.382607	No
b1771	ydjG	133.506	299.828	223.577	303.898	12.4122	7.59178	11.3629	9.60143	Yes	6	6	No	[C] Energy production and conversion	Periplasmic	981	0.48	NA	NA	NA	NA	0.339035	No
b1772	ydjH	147.934	358.754	311.21	492.775	11.954	7.3244	12.0249	9.70603	Yes	6	5	No	NA	Cytoplasmic	948	0.45	NA	NA	NA	NA	0.329144	No
b1773	ydjI	335.35	791.675	508.83	992.899	7.21601	5.12208	8.17885	7.8799	Yes	6	4	No	[G] Carbohydrate transport and metabolism	Cytoplasmic	837	0.45	NA	NA	NA	NA	0.424292	No
b1774	ydjJ	285.8	877.88	492.921	634.164	7.22094	4.26226	7.56053	8.03438	Yes	6	3	No	[E] Amino acid transport and metabolism	Cytoplasmic	1044	0.47	439	0.46	1483	0.47	0.4016	No
b1775	ydjK	243.869	400.221	457.472	318.653	7.91485	4.57365	5.50676	6.84344	Yes	6	2	No	[E] Amino acid transport and metabolism	Integral Membrane Protein	1380	0.49	NA	NA	NA	NA	0.270254	No
b1776	ydjL	621.042	754.393	1141.28	1030.34	4.49845	3.63571	3.23973	3.48693	Yes	6	1	No	[E] Amino acid transport and metabolism	Cytoplasmic	1077	0.5	602	0.46	1679	0.48	0.434789	No
b1777	yeaC	2320.39	3276.66	1687.22	3587.45	2.79146	2.48044	3.18458	2.18681	No	1	NA	No	NA	Cytoplasmic	273	0.45	NA	NA	NA	NA	0.424711	No
b1778	msrB	6424.19	8586.77	5318.18	11459.7	2.09713	2.04216	2.11466	1.54974	No	1	NA	No	[O] Posttranslational modification, protein turnover, chaperones	Cytoplasmic	414	0.49	35	0.4	449	0.48	0.410088	No
b1779	gapA	6590.7	14012.6	25002.2	32787.6	2.61464	3.27591	2.48997	7.08044	Yes	2	1	Yes	[G] Carbohydrate transport and metabolism	Cytoplasmic	996	0.5	174	0.46	1170	0.49	0.851836	No
b1780	yeaD	1806.92	3155.78	7038.75	8972.81	3.86121	5.5112	5.0375	6.58509	Yes	2	2	No	NA	Cytoplasmic	885	0.5	575	0.5	1460	0.5	0.475611	No
b1781	yeaE	492.267	672.938	807.508	879.756	5.6749	4.09166	4.05273	4.89468	No	1	NA	No	[R] General function prediction only	Cytoplasmic	855	0.51	17	0.47	872	0.5	0.29964	No
b1782	mipA	4526.7	9944.19	16440.3	19325.1	2.78005	2.59117	2.16301	6.52209	No	1	NA	No	[M] Cell wall/membrane/envelope biogenesis	Outer Membrane B-barrel protein	747	0.52	34	0.32	781	0.51	0.6009	Yes
b1787	yeaK	624.533	1547.55	1729.37	2282.64	4.89709	3.07245	3.04293	2.69727	No	1	NA	No	[S] Function unknown	Cytoplasmic	504	0.51	NA	NA	NA	NA	0.352356	No
b1788	yoaI	252.837	547.617	841.539	1303.51	7.21403	3.97199	3.47964	2.72707	No	1	NA	No	NA	Unknown	105	0.43	123	0.43	228	0.43	0.309362	No
b1789	yeaL	182.767	478.126	447.356	522.501	13.5661	6.47364	6.47222	6.59175	No	1	NA	No	[S] Function unknown	Integral Membrane Protein	447	0.55	NA	NA	NA	NA	0.294512	No
b1790	yeaM	409.183	624.039	756.225	1124.03	6.83948	5.28152	4.2547	4.19504	No	1	NA	No	[K] Transcription	Cytoplasmic	822	0.5	22	0.36	844	0.5	0.250306	No
b1791	yeaN	191.85	277.609	434.803	630.007	10.1942	6.48039	5.17586	5.26284	No	1	NA	No	[P] Inorganic ion transport and metabolism	Integral Membrane Protein	1182	0.53	NA	NA	NA	NA	0.269936	No
b1792	yeaO	452.927	592.487	714.083	756.706	6.29545	5.47612	6.3319	4.23281	No	1	NA	No	[S] Function unknown	Cytoplasmic	348	0.53	NA	NA	NA	NA	0.42102	No
b1793	yoaF	147.685	297.091	262.097	268.836	14.8487	7.82279	9.95873	9.868	No	1	NA	No	[R] General function prediction only	Outer membrane Lipoprotein	255	0.53	628	0.46	883	0.48	0.394435	No
b1794	yeaP	712.439	1235.63	1744.65	2599.74	4.66776	3.27901	2.62364	2.32051	No	1	NA	No	[T] Signal transduction mechanisms	Cytoplasmic	1026	0.48	47	0.4	1073	0.48	0.325972	No
b1799	dmlR	1861.07	2008.12	2188.77	1873.26	2.95481	2.42848	2.60203	2.63455	No	1	NA	No	NA	Cytoplasmic	924	0.52	NA	NA	NA	NA	0.318892	No
b1800	dmlA	615.666	473.015	903.379	859.903	5.83018	8.19163	7.38841	9.77278	No	1	NA	No	[C] Energy production and conversion	Cytoplasmic	1086	0.54	NA	NA	NA	NA	0.391338	No
b1802	yeaW	301.071	410.741	482.67	177.012	11.2753	10.7952	10.0863	25.3656	Yes	2	2	No	[P] Inorganic ion transport and metabolism	Cytoplasmic	1125	0.52	NA	NA	NA	NA	0.492771	No
b1803	yeaX	141.249	225.298	300.816	216.863	12.8772	9.54777	9.64996	9.32841	No	1	NA	No	[C] Energy production and conversion	Cytoplasmic	966	0.5	677	0.53	1643	0.51	0.32001	No
b1804	rnd	582.536	1051.38	1344.08	1406.75	5.31527	3.1195	2.60419	2.92201	No	1	NA	No	[J] Translation, ribosomal structure and biogenesis	Cytoplasmic	1128	0.54	NA	NA	NA	NA	0.385103	No
b1805	fadD	2252.58	2166.49	987.967	894.938	3.02142	2.60172	4.04382	4.39458	Yes	2	NA	No	[I] Lipid transport and metabolism	Unknown	1686	0.51	NA	NA	NA	NA	0.425766	No
b1806	yeaY	1300.12	1205.15	1836.33	2568.72	4.71046	4.433	2.95351	2.39863	Yes	2	2	No	[M] Cell wall/membrane/envelope biogenesis	Outer membrane Lipoprotein	582	0.54	NA	NA	NA	NA	0.373454	No
b1807	yeaZ	661.165	930.493	1820.19	2305.78	5.25835	3.40481	2.39304	2.24636	Yes	2	1	Yes	[O] Posttranslational modification, protein turnover, chaperones	Unknown	696	0.56	28	0.39	724	0.55	0.4029	No
b1808	yoaA	287.779	434.193	718.131	975.365	7.76054	5.15717	3.70549	3.63992	No	1	NA	No	[K] Transcription	Cytoplasmic	1911	0.55	509	0.5	2420	0.54	0.360718	No
b1809	yoaB	1118.97	2402.53	2434.22	4440.54	3.87931	3.03978	3.48259	2.67321	No	1	NA	No	NA	Cytoplasmic	345	0.52	31	0.32	376	0.5	0.513923	No
b1811	yoaH	311.709	454.898	534.006	590.012	7.46011	5.66714	5.74379	5.64955	No	1	NA	No	[S] Function unknown	Cytoplasmic	180	0.56	518	0.52	698	0.53	0.416963	No
b1812	pabB	921.302	1580.72	2512.51	4289.51	4.09083	2.74139	2.10318	1.78336	Yes	2	1	No	[E] Amino acid transport and metabolism	Cytoplasmic	1362	0.51	48	0.48	1410	0.51	0.400278	No
b1813	nudL	530.883	950.237	1277.27	1551.23	5.33962	3.36701	2.89633	2.92825	Yes	2	2	No	[L] Replication, recombination and repair	Cytoplasmic	579	0.55	27	0.44	606	0.54	0.345074	No
b1814	sdaA	496.789	720.117	1103.87	1169.15	5.40301	3.73563	3.36786	3.68058	No	1	NA	No	[E] Amino acid transport and metabolism	Cytoplasmic	1365	0.54	123	0.42	1488	0.53	0.505085	No
b1816	yoaE	1338.11	2714.34	3703.7	3149.15	3.41546	2.18209	1.81222	2.11868	No	1	NA	No	[P] Inorganic ion transport and metabolism	Integral Membrane Protein	1557	0.54	187	0.5	1744	0.53	0.419973	No
b1820	yobD	342.175	987.948	1645.48	1336.06	6.60544	3.71796	3.53989	4.66586	No	1	NA	No	[S] Function unknown	Integral Membrane Protein	459	0.45	265	0.51	724	0.47	0.325578	No
b1822	rlmA	388.89	697.813	1036.18	1867.75	6.69481	4.27479	3.12044	2.96235	No	1	NA	No	[Q] Secondary metabolites biosynthesis, transport and catabolism	Cytoplasmic	810	0.51	24	0.5	834	0.51	0.333669	No
b1823	cspC	9590.47	15278.5	18377	18478.8	3.26824	2.84177	2.94551	3.77336	Yes	2	2	No	[K] Transcription	Cytoplasmic	210	0.47	129	0.42	339	0.45	0.742638	No
b1824	yobF	13869.9	15176.8	19421.7	21975.5	4.39169	3.03944	3.19921	4.22109	Yes	2	1	No	NA	Cytoplasmic	144	0.42	202	0.41	346	0.41	0.372971	No
b1826	mgrB	297.257	413.101	559.322	828.559	7.9378	6.17658	5.89781	4.95071	No	1	NA	No	NA	Unknown	144	0.47	26	0.42	170	0.46	0.385331	No
b1827	kdgR	1259.75	2283.44	1972.41	3473.96	3.4807	2.3064	2.32972	1.88594	No	1	NA	No	[K] Transcription	Cytoplasmic	792	0.5	39	0.31	831	0.49	0.39828	No
b1828	yebQ	100.582	129.649	206.302	214.956	15.9415	10.085	9.56366	9.48879	No	1	NA	No	NA	Integral Membrane Protein	1374	0.52	114	0.41	1488	0.51	0.311054	No
b1829	htpX	10198.8	16349.6	19031.8	19842.1	2.19703	1.86658	1.44025	1.3339	No	1	NA	No	[O] Posttranslational modification, protein turnover, chaperones	Integral Membrane Protein	882	0.54	42	0.29	924	0.52	0.462145	No
b1830	prc	3205.88	5031.91	7394.67	11384.9	2.58622	1.78604	1.51386	1.31844	Yes	2	2	No	[M] Cell wall/membrane/envelope biogenesis	Periplasmic	2049	0.5	192	0.56	2241	0.51	0.462357	Yes
b1831	proQ	7043.52	11252.7	20597.7	25465.6	2.0858	1.56483	1.204	1.13294	Yes	2	1	No	NA	Cytoplasmic	699	0.53	632	0.48	1331	0.51	0.47421	No
b1832	yebR	2403.39	4549.98	5381.6	9898.92	2.77788	1.81089	1.5499	1.33099	No	1	NA	No	NA	Cytoplasmic	552	0.48	39	0.38	591	0.47	0.305497	No
b1833	yebS	178.085	229.082	296.357	421.123	10.1408	7.98541	7.31876	6.57845	Yes	2	1	No	[S] Function unknown	Integral Membrane Protein	1284	0.5	115	0.36	1399	0.49	0.31026	No
b1834	yebT	702.989	1002.39	1438.19	1721.23	4.32933	3.05897	2.71749	2.46331	Yes	2	2	No	[R] General function prediction only	Membrane Anchored	2634	0.54	35	0.57	2669	0.54	0.398886	No
b1835	rsmF	327.221	596.509	1110.41	1668.31	7.03185	4.15069	3.03848	2.72745	No	1	NA	No	[J] Translation, ribosomal structure and biogenesis	Cytoplasmic	1440	0.52	27	0.44	1467	0.52	0.359286	No
b1836	yebV	1333.76	505.659	430.981	620.761	4.89553	5.93616	7.61077	5.62089	No	1	NA	No	NA	Cytoplasmic	237	0.49	53	0.57	290	0.5	0.351103	No
b1839	yebY	1258.65	1715.51	2348.31	3493.75	4.00306	3.28667	2.83165	2.62451	Yes	3	3	No	NA	Unknown	342	0.46	136	0.52	478	0.48	0.343528	Yes
b1840	yebZ	4921.21	7741.89	13446.3	17164.7	2.24031	1.73224	1.41517	1.33521	Yes	3	2	No	[P] Inorganic ion transport and metabolism	Integral Membrane Protein	873	0.53	NA	NA	NA	NA	0.288786	No
b1841	yobA	491.697	954.925	1164.95	1550.21	5.6516	3.34456	2.9189	2.75641	Yes	3	1	No	[R] General function prediction only	Periplasmic	375	0.5	338	0.46	713	0.48	0.349092	Yes
b1842	holE	666.814	1160.47	1084.07	2175.73	4.75633	3.22053	3.32312	2.50263	No	1	NA	No	NA	Cytoplasmic	231	0.48	22	0.41	253	0.48	0.343209	No
b1843	yobB	461.199	741.58	864.287	999.826	6.03082	4.4933	3.85339	4.2327	Yes	2	1	No	[R] General function prediction only	Cytoplasmic	657	0.52	39	0.33	696	0.51	0.281132	No
b1844	exoX	2891.15	3034.16	4618.34	4952.55	2.65976	2.23335	1.75115	1.76086	Yes	2	2	No	[L] Replication, recombination and repair	Cytoplasmic	663	0.52	186	0.51	849	0.52	0.402448	No
b1845	ptrB	550.951	659.063	847.844	1086.43	4.72052	3.61673	3.61421	3.16173	No	1	NA	No	[E] Amino acid transport and metabolism	Cytoplasmic	2061	0.5	26	0.31	2087	0.5	0.395983	No
b1846	yebE	574.914	1101.03	646.374	596.552	5.23834	3.64095	5.23074	5.21674	No	1	NA	No	[S] Function unknown	Membrane Anchored	660	0.53	27	0.3	687	0.52	0.403884	No
b1847	yebF	1725.93	1988.35	1611.19	2272.93	3.56273	3.22322	3.36003	2.69406	No	1	NA	No	NA	Periplasmic	357	0.49	258	0.51	615	0.5	0.346865	Yes
b1848	yebG	1236.11	2211.1	1728.72	2936.21	3.67075	2.58726	2.6759	2.10271	No	1	NA	No	[S] Function unknown	Cytoplasmic	291	0.49	681	0.5	972	0.5	0.438214	No
b1849	purT	2654.08	3201.36	7969.09	11374.3	2.57377	2.38285	1.75049	3.45817	No	1	NA	No	[F] Nucleotide transport and metabolism	Cytoplasmic	1179	0.54	24	0.38	1203	0.53	0.399328	No
b1850	eda	8041.54	10199.4	16187.3	17296.2	3.71028	4.15131	3.49019	4.53168	Yes	2	2	No	[G] Carbohydrate transport and metabolism	Cytoplasmic	642	0.56	350	0.54	992	0.55	0.636867	No
b1851	edd	871.126	1283.91	2849.8	3483.61	4.25324	3.30843	2.34442	2.68428	Yes	2	1	No	[E] Amino acid transport and metabolism	Unknown	1812	0.54	595	0.48	2407	0.52	0.423565	No
b1852	zwf	7714.87	8431.31	13465	20153.3	3.12584	3.32964	2.85507	4.57703	No	1	NA	No	[G] Carbohydrate transport and metabolism	Cytoplasmic	1476	0.52	568	0.43	2044	0.49	0.497065	No
b1853	yebK	2612.7	2725.31	3400.54	2787.55	2.71312	2.15571	2.01534	1.9867	No	1	NA	No	[K] Transcription	Cytoplasmic	870	0.49	62	0.4	932	0.48	0.345914	No
b1854	pykA	6709.88	7828.18	12864.1	9083.79	2.73789	2.62979	2.57306	6.39954	No	1	NA	No	[G] Carbohydrate transport and metabolism	Cytoplasmic	1443	0.53	245	0.42	1688	0.51	0.500564	No
b1855	lpxM	1022	1765.19	2173.52	2991.74	4.11415	2.65405	2.26304	2.09117	No	1	NA	No	[M] Cell wall/membrane/envelope biogenesis	Membrane Anchored	972	0.52	644	0.54	1616	0.52	0.361085	No
b1856	yebA	1429.72	1610.57	1647.63	2075.87	3.63202	2.75599	2.70867	2.48308	No	1	NA	No	[M] Cell wall/membrane/envelope biogenesis	Unknown	1323	0.52	426	0.48	1749	0.51	0.41528	No
b1857	znuA	1194.8	2166.56	3132.34	5608.32	3.63459	2.25301	1.95756	2.10606	No	1	NA	No	NA	Periplasmic	933	0.49	NA	NA	NA	NA	0.316913	Yes
b1858	znuC	326.215	568.645	917.62	1804.51	6.62802	4.31274	3.37764	2.50554	Yes	2	1	No	[P] Inorganic ion transport and metabolism	Cytoplasmic	756	0.49	252	0.45	1008	0.48	0.331412	No
b1859	znuB	927.901	1140.37	2155.84	2517.81	4.09216	3.03083	2.24992	2.11323	Yes	2	2	No	[P] Inorganic ion transport and metabolism	Integral Membrane Protein	786	0.52	NA	NA	NA	NA	0.320967	No
b1860	ruvB	1489.14	2020.06	3177.14	3204.86	3.35464	2.54983	1.95424	2.1347	Yes	2	2	No	[L] Replication, recombination and repair	Cytoplasmic	1011	0.53	558	0.54	1569	0.53	0.428235	No
b1861	ruvA	1142.05	1355.2	2118.39	2358.57	3.79416	2.93516	2.3046	2.515	Yes	2	1	No	[L] Replication, recombination and repair	Cytoplasmic	612	0.53	32	0.38	644	0.52	0.391805	No
b1863	ruvC	209.631	573.409	883.827	656.421	8.69058	4.22203	4.06199	4.32199	Yes	3	3	No	[L] Replication, recombination and repair	Cytoplasmic	522	0.56	NA	NA	NA	NA	0.413597	No
b1864	yebC	7472.5	12080.5	20198	20033.3	2.8921	2.11087	2.00391	1.81268	Yes	3	2	No	[S] Function unknown	Cytoplasmic	741	0.52	NA	NA	NA	NA	0.682339	No
b1865	nudB	2399.17	4155.57	7862.88	8987.91	3.12363	2.11839	1.85104	1.6845	Yes	3	1	No	[L] Replication, recombination and repair	Cytoplasmic	453	0.53	375	0.53	828	0.53	0.375745	No
b1866	aspS	6280.92	8751.36	18167.3	20891.3	2.23454	1.62522	1.37146	1.43755	No	1	NA	Yes	[J] Translation, ribosomal structure and biogenesis	Cytoplasmic	1773	0.54	669	0.51	2442	0.53	0.651163	No
b1867	yecD	5581.03	5840.59	8728.68	10857.5	2.09767	1.84767	1.5953	1.34641	Yes	2	1	No	[Q] Secondary metabolites biosynthesis, transport and catabolism	Cytoplasmic	567	0.53	462	0.5	1029	0.52	0.367261	No
b1868	yecE	1258.15	1412.38	2262.26	2528.83	3.5241	2.93905	2.29366	2.20158	Yes	2	2	No	[S] Function unknown	Cytoplasmic	819	0.51	NA	NA	NA	NA	0.342292	No
b1869	yecN	1343.21	1599.39	3067.6	3530.15	5.14176	3.50136	2.56316	2.35152	Yes	3	1	No	NA	Integral Membrane Protein	396	0.51	28	0.46	424	0.5	0.40991	No
b1870	cmoA	1369.19	2116.65	4402.07	5142.17	3.45093	2.3396	1.73255	1.63913	Yes	3	2	No	[Q] Secondary metabolites biosynthesis, transport and catabolism	Cytoplasmic	744	0.51	27	0.33	771	0.5	0.460003	No
b1871	cmoB	1085.8	1723.66	3771.63	4800.26	3.65694	2.54783	1.82118	1.68452	Yes	3	3	No	[Q] Secondary metabolites biosynthesis, transport and catabolism	Cytoplasmic	972	0.52	525	0.5	1497	0.51	0.406184	No
b1872	torZ	278.316	411.925	507.226	554.961	8.02483	7.56071	7.92974	5.94261	Yes	2	2	No	NA	Periplasmic	2430	0.51	NA	NA	NA	NA	0.442187	Yes
b1875	yecM	785.689	928.025	1090.04	2382.89	4.36362	3.39195	3.22529	2.52147	No	1	NA	No	NA	Cytoplasmic	567	0.51	NA	NA	NA	NA	0.359318	No
b1876	argS	1833.12	3476.41	5888.01	6873	3.1146	2.01911	1.58273	1.62032	No	1	NA	Yes	[J] Translation, ribosomal structure and biogenesis	Cytoplasmic	1734	0.53	57	0.4	1791	0.53	0.569922	No
b1878	flhE	2164.73	1942.77	2260.64	1888.69	2.64099	2.47265	2.57672	2.34428	Yes	3	3	No	NA	Periplasmic	393	0.53	NA	NA	NA	NA	0.193446	No
b1879	flhA	6857.07	6957.36	7778.84	6664.19	2.05877	1.65214	1.589	1.4881	Yes	3	2	No	[N] Cell motility	Integral Membrane Protein	2079	0.55	NA	NA	NA	NA	0.327207	No
b1880	flhB	6290.23	5031.65	6367.75	5489.58	2.20229	1.9224	1.72651	1.69896	Yes	3	1	No	[N] Cell motility	Integral Membrane Protein	1149	0.55	24	0.46	1173	0.55	0.354686	No
b1883	cheB	489.82	7566.26	17441.3	18414.8	6.09275	2.43102	2.35819	1.63525	Yes	6	4	No	[N] Cell motility	Cytoplasmic	1050	0.54	NA	NA	NA	NA	0.354897	No
b1884	cheR	401.292	8183.39	18472.8	16989	6.7461	2.0002	1.89796	1.56399	Yes	6	3	No	[N] Cell motility	Cytoplasmic	861	0.54	NA	NA	NA	NA	0.349473	No
b1885	tap	3908.88	30748.4	60236.4	56952.1	3.18489	2.02263	1.90779	1.32317	Yes	6	2	No	[N] Cell motility	Integral Membrane Protein	1602	0.54	NA	NA	NA	NA	0.354252	No
b1886	tar	5545.2	37286.6	67820	67061.8	2.94216	2.12321	1.79422	1.01017	Yes	6	1	No	[N] Cell motility	Integral Membrane Protein	1662	0.53	408	0.51	2070	0.53	0.396108	No
b1887	cheW	1767.6	18521	31520.2	38158.9	4.5558	4.50412	4.86764	4.39151	Yes	4	4	No	[N] Cell motility	Cytoplasmic	504	0.52	NA	NA	NA	NA	0.364924	No
b1888	cheA	3323.55	27663.3	49468	52788.8	3.18597	2.89485	3.2708	3.63535	Yes	4	3	No	[N] Cell motility	Cytoplasmic	1965	0.53	NA	NA	NA	NA	0.358131	No
b1889	motB	1345.27	15412.9	27518.8	28778.8	3.88771	1.69293	1.54825	1.24149	Yes	4	2	No	[N] Cell motility	Membrane Anchored	927	0.53	NA	NA	NA	NA	0.333987	No
b1890	motA	2595.69	21427.5	35698.9	35046.2	3.12439	1.58524	1.29379	1.04891	Yes	4	1	No	[N] Cell motility	Integral Membrane Protein	888	0.51	NA	NA	NA	NA	0.372066	No
b1891	flhC	11323.6	13377.7	15717.4	19807.1	1.86951	1.595	1.32256	1.12156	Yes	2	2	No	NA	Cytoplasmic	579	0.49	NA	NA	NA	NA	0.380611	No
b1892	flhD	9940.19	16036.4	11889.6	17761.9	1.85228	1.51552	1.3853	1.11298	Yes	2	1	No	NA	Cytoplasmic	351	0.46	198	0.38	549	0.44	0.35913	No
b1905	ftnA	1247.46	1477.16	1405.99	3025.58	3.62304	2.98215	3.30117	2.67002	No	1	NA	No	[P] Inorganic ion transport and metabolism	Cytoplasmic	498	0.43	34	0.38	532	0.42	0.527845	No
b1908	yecA	3257.9	3852.83	6050.16	8948.27	2.83891	3.02601	3.11338	2.0817	No	1	NA	No	[R] General function prediction only	Cytoplasmic	666	0.53	29	0.52	695	0.53	0.392179	No
b1912	pgsA	1808.67	3048.7	4026.34	3578.79	3.12166	2.23191	1.8396	2.15772	No	1	NA	Yes	[I] Lipid transport and metabolism	Integral Membrane Protein	549	0.52	33	0.36	582	0.52	0.363716	No
b1913	uvrC	669.52	1160.12	1963.29	2747.74	4.54494	2.70302	2.25893	2.00336	Yes	2	2	No	NA	Cytoplasmic	1833	0.52	170	0.46	2003	0.51	0.401733	No
b1914	uvrY	4103.06	6175	8168.13	14837.4	2.32561	1.67614	1.42655	1.21839	Yes	2	1	No	[K] Transcription	Cytoplasmic	657	0.5	44	0.39	701	0.49	0.353873	No
b1916	sdiA	381.963	679.996	727.038	1463.58	6.15418	4.1405	4.2339	3.01393	No	1	NA	No	[K] Transcription	Cytoplasmic	723	0.47	61	0.36	784	0.46	0.352909	No
b1917	yecC	1166.79	1793.7	2881.73	2453.81	3.92605	3.30591	2.65369	3.54339	Yes	3	3	No	[E] Amino acid transport and metabolism	Cytoplasmic	753	0.54	439	0.55	1192	0.55	0.392164	No
b1918	yecS	4347.58	6754.45	11390.2	9918.06	2.51615	1.98701	1.81528	2.65318	Yes	3	2	No	[E] Amino acid transport and metabolism	Integral Membrane Protein	669	0.53	438	0.55	1107	0.54	0.359097	No
b1919	dcyD	6004.35	7791.86	15425.7	15120.8	2.38089	2.03401	1.85308	2.70756	Yes	3	1	No	NA	Cytoplasmic	987	0.54	605	0.48	1592	0.52	0.365284	No
b1920	fliY	12247.6	20246	26725	42106.5	2.30539	2.96012	2.27514	2.64854	Yes	3	3	No	[E] Amino acid transport and metabolism	Periplasmic	801	0.5	68	0.38	869	0.49	0.487648	Yes
b1921	fliZ	23459.3	30172.6	41163.1	50103	1.8581	2.48271	2.33227	2.12384	Yes	3	2	No	NA	Cytoplasmic	552	0.47	167	0.47	719	0.47	0.34755	No
b1922	fliA	18641.4	22421.9	25253.4	20897.5	1.70462	1.74237	1.52143	1.46377	Yes	3	1	No	NA	Cytoplasmic	720	0.54	207	0.49	927	0.53	0.333033	No
b1924	fliD	12277.2	34482.8	62610.4	77660.5	1.98273	1.63408	1.36208	1.13772	Yes	3	1	No	[N] Cell motility	Cytoplasmic	1407	0.52	79	0.39	1486	0.52	0.396591	No
b1925	fliS	10537.7	21409.3	39542.9	51401.8	1.97045	1.64672	1.38975	1.11474	Yes	3	2	No	[N] Cell motility	Cytoplasmic	411	0.5	NA	NA	NA	NA	0.323564	No
b1926	fliT	4041.65	10322.3	17660.7	23047.7	2.39396	1.60815	1.44058	1.10521	Yes	3	3	No	NA	Cytoplasmic	366	0.52	NA	NA	NA	NA	0.379034	No
b1927	amyA	3933.15	4217.85	6832.98	9104.24	2.81947	2.78665	3.09133	2.50845	No	1	NA	No	[G] Carbohydrate transport and metabolism	Cytoplasmic	1488	0.5	24	0.5	1512	0.5	0.413513	No
b1928	yedD	3229.43	5279.84	6891.52	10518.5	2.65764	2.32917	1.90827	2.76907	No	1	NA	No	NA	Outer membrane Lipoprotein	414	0.57	24	0.42	438	0.56	0.429029	No
b1929	yedE	9526.9	11058.2	16931.3	7722.57	2.7106	2.03685	1.758	3.04177	Yes	2	1	No	[R] General function prediction only	Integral Membrane Protein	1206	0.55	37	0.41	1243	0.54	0.446014	No
b1930	yedF	2238.15	2423.03	2778.71	1192.86	3.29556	2.89319	2.91657	4.98131	Yes	2	2	No	[O] Posttranslational modification, protein turnover, chaperones	Cytoplasmic	234	0.48	11	0.55	245	0.49	0.400576	No
b1931	yedK	521.01	469.733	414.373	297.91	6.07732	5.86425	9.43814	9.78636	No	1	NA	No	NA	Cytoplasmic	669	0.52	19	0.42	688	0.52	0.356078	No
b1938	fliF	7208.67	7102.09	7904.79	8533.41	2.09242	1.67181	1.48475	1.49233	Yes	6	1	No	[N] Cell motility	Integral Membrane Protein	1659	0.55	NA	NA	NA	NA	0.413748	Yes
b1939	fliG	9428.08	10670.4	13438.2	14701.5	1.88558	1.4776	1.34984	1.14361	Yes	6	2	No	[N] Cell motility	Cytoplasmic	996	0.56	NA	NA	NA	NA	0.462685	No
b1940	fliH	13205	11454.3	20888.4	20492.1	1.75127	1.43634	1.30858	1.02614	Yes	6	3	No	[N] Cell motility	Cytoplasmic	687	0.57	NA	NA	NA	NA	0.369868	No
b1941	fliI	4726.31	5775.23	7366.62	6893.36	2.09681	1.69359	1.75562	1.38882	Yes	6	4	No	[N] Cell motility	Cytoplasmic	1374	0.59	NA	NA	NA	NA	0.370269	No
b1942	fliJ	5117.41	5346.27	6642.24	7816.75	2.08708	1.83249	2.1919	1.36586	Yes	6	5	No	[N] Cell motility	Cytoplasmic	444	0.52	NA	NA	NA	NA	0.422523	No
b1943	fliK	12476.2	11508.6	17270.7	19376.4	1.90278	1.82435	2.17305	1.22203	Yes	6	6	No	[N] Cell motility	Cytoplasmic	1128	0.55	NA	NA	NA	NA	0.365402	No
b1944	fliL	16748.2	10409.6	19098.3	21799.7	1.72821	1.92205	2.12039	1.22637	Yes	7	1	No	[N] Cell motility	Outer membrane Lipoprotein	465	0.53	NA	NA	NA	NA	0.366153	Yes
b1945	fliM	16949	15426	22475	25856.5	1.76568	1.7634	1.78356	1.25991	Yes	7	2	No	[N] Cell motility	Cytoplasmic	1005	0.53	NA	NA	NA	NA	0.417777	No
b1946	fliN	13655	11715.6	18615	17446.4	1.85977	1.87969	1.8747	1.4344	Yes	7	3	No	[N] Cell motility	Cytoplasmic	414	0.55	NA	NA	NA	NA	0.433888	No
b1947	fliO	8411.7	7448.92	12424.9	13982.5	2.02914	1.96603	1.85788	1.59038	Yes	7	4	No	NA	Membrane Anchored	366	0.55	NA	NA	NA	NA	0.349339	No
b1948	fliP	911.303	1076.48	1902.23	1960.06	3.904	3.42351	2.81925	2.80401	Yes	7	5	No	[N] Cell motility	Integral Membrane Protein	738	0.53	NA	NA	NA	NA	0.327081	No
b1949	fliQ	2193.7	2422.69	4212.94	4337.6	2.86283	2.48895	2.17858	2.05319	Yes	7	6	No	[N] Cell motility	Integral Membrane Protein	270	0.5	439	0.52	709	0.52	0.30379	No
b1950	fliR	697.97	551.616	685.263	912.195	4.56216	4.94129	5.20475	3.93926	Yes	7	7	No	[N] Cell motility	Integral Membrane Protein	786	0.47	NA	NA	NA	NA	0.338936	No
b1952	dsrB	155.98	168.009	201.613	345.992	13.8787	10.803	10.7246	8.84165	No	1	NA	No	NA	Cytoplasmic	189	0.51	18	0.56	207	0.52	0.421425	No
b1955	yedP	691.138	308.762	343.477	477.963	4.7769	6.53015	9.28007	7.01165	No	1	NA	No	[R] General function prediction only	Cytoplasmic	816	0.52	464	0.45	1280	0.5	0.324148	No
b1956	yedQ	431.827	583.233	587.932	694.36	5.89306	4.46735	4.74046	4.4205	No	1	NA	No	[T] Signal transduction mechanisms	Integral Membrane Protein	1695	0.51	NA	NA	NA	NA	0.353995	No
b1957	yodC	472.68	503.58	973.926	926.315	5.69979	4.6251	3.47942	3.71032	No	1	NA	No	NA	Cytoplasmic	183	0.53	NA	NA	NA	NA	0.361154	No
b1958	yedI	338.442	354.066	584.012	745.521	7.18891	5.64468	4.69798	4.50265	No	1	NA	No	[S] Function unknown	Integral Membrane Protein	918	0.53	24	0.33	942	0.53	0.313854	No
b1959	yedA	615.908	599.546	861.84	860.178	5.36313	4.6075	3.46653	4.01895	No	1	NA	No	[E] Amino acid transport and metabolism	Integral Membrane Protein	921	0.54	NA	NA	NA	NA	0.307318	No
b1960	vsr	178.331	256.931	448.084	615.049	12.0579	6.9817	5.55646	4.6288	Yes	2	2	No	[L] Replication, recombination and repair	Cytoplasmic	471	0.56	NA	NA	NA	NA	0.355085	No
b1961	dcm	913.627	1243.34	2068	3966.57	4.19717	3.1195	2.34946	1.93786	Yes	2	1	No	[L] Replication, recombination and repair	Cytoplasmic	1419	0.52	23	0.48	1442	0.52	0.406426	No
b1962	yedJ	389.862	469.344	1029.26	1533.54	6.37566	4.82794	3.22896	2.69915	Yes	2	2	No	[R] General function prediction only	Unknown	696	0.54	370	0.53	1066	0.54	0.385526	No
b1970	hiuH	46.1434	43.284	47.6204	87.8857	23.5781	21.4533	27.3505	17.4952	No	1	NA	No	[R] General function prediction only	Periplasmic	414	0.42	621	0.43	1035	0.42	0.279626	Yes
b1971	yedY	510.818	356.482	449.873	464.936	5.51919	5.89986	6.09465	6.1083	Yes	2	1	No	[R] General function prediction only	Periplasmic	1005	0.52	NA	NA	NA	NA	0.375047	Yes
b1972	yedZ	485.458	419.549	479.868	457.672	5.37362	4.76605	5.32409	4.98968	Yes	2	2	No	[S] Function unknown	Integral Membrane Protein	636	0.48	678	0.53	1314	0.51	0.289889	No
b1976	mtfA	11448.1	8790.29	7823.85	6185.58	1.80009	1.61244	1.71536	1.52409	No	1	NA	No	[S] Function unknown	Cytoplasmic	798	0.46	47	0.49	845	0.46	0.320846	No
b1978	yeeJ	135.708	193.589	269.101	329.313	14.6796	9.61048	9.5973	7.56469	No	1	NA	No	NA	Periplasmic	7104	0.5	177	0.39	7281	0.5	0.342862	No
b1981	shiA	1089.76	1735.78	2955.62	4042.34	3.78229	2.45003	1.89557	2.41006	No	1	NA	No	[E] Amino acid transport and metabolism	Integral Membrane Protein	1317	0.5	77	0.34	1394	0.49	0.302478	No
b1982	amn	5388.67	5968.69	12019.5	17825.8	2.21243	2.33773	2.48635	5.37362	No	1	NA	No	[F] Nucleotide transport and metabolism	Cytoplasmic	1455	0.5	29	0.48	1484	0.5	0.343527	No
b1983	yeeN	223.843	926.002	507.368	3604.77	8.82035	3.75625	6.2531	2.60757	No	1	NA	No	[S] Function unknown	Cytoplasmic	717	0.4	NA	NA	NA	NA	0.407501	No
b1985	yeeO	234.258	264.39	314.175	328.485	9.25924	8.19615	8.28386	6.60828	No	1	NA	No	[V] Defense mechanisms	Integral Membrane Protein	1644	0.48	25	0.48	1669	0.48	0.238988	No
b1987	cbl	807.41	1582.64	2008.52	3444.8	4.21931	2.57812	2.22559	1.97256	No	1	NA	No	[K] Transcription	Cytoplasmic	951	0.48	NA	NA	NA	NA	0.283413	No
b1988	nac	113.618	163.339	174.84	545.268	14.5283	9.68501	13.8364	5.66837	No	1	NA	No	[K] Transcription	Cytoplasmic	918	0.48	674	0.45	1592	0.47	0.279696	No
b1990	erfK	285.505	381.47	510.818	720.656	7.51492	5.52712	5.48436	4.04205	No	1	NA	No	[S] Function unknown	Periplasmic	933	0.5	30	0.47	963	0.5	0.323949	Yes
b1991	cobT	1171.19	1732.08	2478.77	3450.24	3.25086	2.4543	2.23303	1.83011	Yes	3	3	No	[H] Coenzyme transport and metabolism	Unknown	1080	0.51	517	0.54	1597	0.52	0.296039	No
b1992	cobS	1364.29	2297.27	3391.7	4210.29	3.30977	2.30092	1.89365	1.76118	Yes	3	2	No	[H] Coenzyme transport and metabolism	Integral Membrane Protein	744	0.53	NA	NA	NA	NA	0.319974	No
b1993	cobU	380.709	768.577	696.028	866.403	6.42272	3.60098	4.08634	3.80422	Yes	3	1	No	[H] Coenzyme transport and metabolism	Cytoplasmic	546	0.51	232	0.41	778	0.48	0.308735	No
b1994	insH_6	25437.7	36188.8	47195.3	41952.4	2.20295	2.877	2.19269	1.97592	No	1	NA	No	[L] Replication, recombination and repair	Unknown	1017	0.55	148	0.49	1165	0.54	0.37433	No
b1999	yeeP	113.684	241.834	187.043	184.533	13.8341	8.18226	10.1609	10.5475	No	1	NA	No	[R] General function prediction only	Cytoplasmic	426	0.6	479	0.47	905	0.53	0.344499	No
b2002	yeeS	339.935	608.001	730.285	452.733	8.82394	9.28967	7.41609	9.44883	Yes	6	2	No	[L] Replication, recombination and repair	Cytoplasmic	447	0.58	553	0.5	1000	0.54	0.386331	No
b2003	yeeT	159.004	177.492	270.778	228.092	11.5093	10.0566	9.05039	17.6002	Yes	6	3	No	NA	Cytoplasmic	222	0.53	NA	NA	NA	NA	0.497011	No
b2007	yeeX	3800.8	6112.03	8565.98	7990.69	3.29353	3.23976	2.73442	2.11839	No	1	NA	No	NA	Cytoplasmic	330	0.48	148	0.43	478	0.46	0.670684	No
b2008	yeeA	1392.56	1356.47	1445.1	1645.4	4.04237	3.53614	3.51718	3.17099	No	1	NA	No	[S] Function unknown	Integral Membrane Protein	1059	0.51	318	0.47	1377	0.5	0.344333	No
b2009	sbmC	3577.58	2624.29	2948.33	3973.72	3.24351	3.56801	3.36874	2.25759	No	1	NA	No	[L] Replication, recombination and repair	Cytoplasmic	474	0.47	571	0.48	1045	0.48	0.402662	No
b2010	dacD	50.838	87.8391	104.519	134.209	23.17	12.1577	13.5755	12.4836	No	1	NA	No	[M] Cell wall/membrane/envelope biogenesis	Periplasmic	1167	0.49	590	0.47	1757	0.48	0.366843	Yes
b2011	sbcB	597.648	1026.74	1504.67	2290.22	5.05061	3.15565	2.61066	2.25491	No	1	NA	No	[L] Replication, recombination and repair	Cytoplasmic	1428	0.5	NA	NA	NA	NA	0.386208	No
b2012	yeeD	3681.51	4499.12	7342.51	7656.61	2.35009	1.87889	1.58027	1.53312	Yes	2	2	No	[O] Posttranslational modification, protein turnover, chaperones	Cytoplasmic	228	0.5	172	0.51	400	0.51	0.450629	No
b2013	yeeE	4254.97	7195.29	10342.3	13553.4	2.2098	1.64223	1.31829	1.25821	Yes	2	1	No	[R] General function prediction only	Integral Membrane Protein	1059	0.5	27	0.19	1086	0.5	0.297823	No
b2014	yeeF	2569.23	5933.83	12259.6	16278.7	3.05533	1.73626	1.27046	1.70409	No	1	NA	No	[E] Amino acid transport and metabolism	Integral Membrane Protein	1359	0.53	49	0.47	1408	0.52	0.569516	No
b2015	yeeY	236.961	265.007	313.911	488.397	8.89652	6.93533	7.61613	6.15726	No	1	NA	No	NA	Cytoplasmic	930	0.5	231	0.54	1161	0.51	0.334622	No
b2016	yeeZ	4068.44	5638.07	8799.18	12754.9	2.32835	1.72354	1.41798	1.44239	No	1	NA	No	[G] Carbohydrate transport and metabolism	Periplasmic	825	0.52	35	0.43	860	0.52	0.308188	No
b2017	yefM	1038.06	1807.51	1255.7	2638.61	3.81377	2.45793	2.95154	2.14385	Yes	2	1	Yes	[D] Cell cycle control, cell division, chromosome partitioning	Cytoplasmic	252	0.48	20	0.4	272	0.48	0.321331	No
b2019	hisG	9245.08	11908.6	18163	22368	1.98969	2.05681	1.68593	1.57789	Yes	9	2	No	[E] Amino acid transport and metabolism	Cytoplasmic	900	0.54	144	0.48	1044	0.53	0.525081	No
b2020	hisD	13371.4	15426.1	24295.3	27018	1.98341	2.41986	2.18071	2.05242	Yes	9	3	No	[E] Amino acid transport and metabolism	Cytoplasmic	1305	0.58	241	0.56	1546	0.58	0.455711	No
b2021	hisC	11452.1	9905.54	20162.1	25130.4	2.06464	2.79029	2.67844	2.99659	Yes	9	4	No	[E] Amino acid transport and metabolism	Cytoplasmic	1071	0.55	NA	NA	NA	NA	0.443885	No
b2022	hisB	13318.7	14869	27369.1	34829.5	2.05832	2.73198	2.79779	3.88577	Yes	9	5	No	[E] Amino acid transport and metabolism	Cytoplasmic	1068	0.53	104	0.53	1172	0.53	0.492679	No
b2023	hisH	7926.06	9881.02	16673.9	19348	2.18239	2.81133	2.88253	3.88388	Yes	9	6	No	[E] Amino acid transport and metabolism	Cytoplasmic	591	0.57	NA	NA	NA	NA	0.498326	No
b2026	hisI	4182.99	6534.95	10559.3	14211	2.77102	3.70444	3.8754	4.50895	Yes	9	9	No	[E] Amino acid transport and metabolism	Cytoplasmic	612	0.55	NA	NA	NA	NA	0.444006	No
b2027	cld	3296.76	7387.23	6505.99	15925.6	2.60299	1.67365	1.52231	1.2716	No	1	NA	No	NA	Integral Membrane Protein	981	0.46	30	0.4	1011	0.46	0.367806	No
b2039	rfbA	1292.98	5477.88	2750.78	12713.2	3.25626	1.85556	2.94838	1.55886	Yes	5	3	No	[M] Cell wall/membrane/envelope biogenesis	Unknown	882	0.43	276	0.45	1158	0.43	0.372759	No
b2040	rfbD	1824.69	4901.38	4470.48	14500	2.90053	1.73408	1.90782	1.45192	Yes	5	2	No	[M] Cell wall/membrane/envelope biogenesis	Cytoplasmic	900	0.47	50	0.5	950	0.47	0.348466	No
b2041	rfbB	1645.99	5458.49	3754.63	12716.5	3.01956	1.61301	1.78716	1.3995	Yes	5	1	No	[M] Cell wall/membrane/envelope biogenesis	Cytoplasmic	1086	0.44	317	0.41	1403	0.43	0.397245	No
b2042	galF	4300.91	7726.4	8170.46	15491	2.52895	1.82718	1.63375	1.67584	No	1	NA	No	[M] Cell wall/membrane/envelope biogenesis	Periplasmic	894	0.52	24	0.33	918	0.51	0.445487	No
b2045	wcaK	108.209	168.539	324.806	285.409	18.6818	11.6463	7.93419	19.8255	Yes	3	1	No	[S] Function unknown	Cytoplasmic	1281	0.54	NA	NA	NA	NA	0.417619	No
b2050	wcaI	46.7941	113.103	150.88	181.036	38.5785	19.3996	15.2901	18.6204	Yes	12	8	No	[M] Cell wall/membrane/envelope biogenesis	Unknown	1224	0.56	NA	NA	NA	NA	0.411615	No
b2051	gmm	36.6118	95.302	174.122	142.893	40.1998	17.1912	12.3855	16.2199	Yes	12	7	No	[L] Replication, recombination and repair	Cytoplasmic	480	0.55	NA	NA	NA	NA	0.35106	No
b2052	fcl	119.531	272.896	546.707	424.133	19.153	9.82746	6.26323	8.00625	Yes	12	6	No	[G] Carbohydrate transport and metabolism	Cytoplasmic	966	0.56	NA	NA	NA	NA	0.433412	No
b2053	gmd	113.448	300.117	523.74	492.438	17.2003	9.33466	7.28481	8.73262	Yes	12	5	No	[M] Cell wall/membrane/envelope biogenesis	Cytoplasmic	1122	0.55	NA	NA	NA	NA	0.574399	No
b2057	wcaC	71.7978	199.492	373.356	331.878	21.4811	10.7531	7.7304	8.34483	Yes	12	1	No	[M] Cell wall/membrane/envelope biogenesis	Cytoplasmic	1218	0.54	NA	NA	NA	NA	0.436544	No
b2058	wcaB	81.8774	161.808	186.029	181.483	18.5885	13.5617	13.9036	13.9158	Yes	5	5	No	[E] Amino acid transport and metabolism	Cytoplasmic	489	0.54	588	0.51	1077	0.53	0.439573	No
b2059	wcaA	99.5614	194.334	273.866	261.165	16.4073	13.103	12.8446	12.79	Yes	5	4	No	[M] Cell wall/membrane/envelope biogenesis	Cytoplasmic	840	0.52	NA	NA	NA	NA	0.479583	No
b2060	wzc	50.759	86.1766	131.972	130.826	31.6151	16.0941	14.0789	16.7867	Yes	5	3	No	[D] Cell cycle control, cell division, chromosome partitioning	Integral Membrane Protein	2163	0.53	NA	NA	NA	NA	0.465404	No
b2063	yegH	1173.71	2234.53	4265.19	4636.8	3.56679	2.32695	1.695	1.80512	No	1	NA	No	NA	Integral Membrane Protein	1584	0.53	39	0.33	1623	0.53	0.377608	No
b2064	asmA	635.955	1099.11	1098.27	1282.08	4.85078	2.87859	3.0399	2.87313	No	1	NA	No	[M] Cell wall/membrane/envelope biogenesis	Membrane Anchored	1854	0.53	583	0.6	2437	0.54	0.328702	No
b2065	dcd	4883.18	7427.41	11090.5	10174.9	2.3167	1.67572	1.48086	1.45531	Yes	2	2	No	[F] Nucleotide transport and metabolism	Cytoplasmic	582	0.6	380	0.47	962	0.55	0.433954	No
b2066	udk	734.804	1369.94	2352.13	3081.76	4.60346	2.65342	2.09969	2.08979	Yes	2	1	No	[F] Nucleotide transport and metabolism	Cytoplasmic	642	0.49	56	0.5	698	0.49	0.434368	No
b2067	yegE	314.694	437.678	504.252	551.64	6.32579	4.4461	4.93883	4.41936	No	1	NA	No	[T] Signal transduction mechanisms	Integral Membrane Protein	3318	0.52	42	0.5	3360	0.52	0.327993	No
b2068	alkA	415.238	466.281	479.562	600.214	6.00031	5.29218	4.60991	5.24734	No	1	NA	No	[L] Replication, recombination and repair	Cytoplasmic	849	0.56	19	0.47	868	0.55	0.325617	No
b2069	yegD	191.619	435.642	621.152	697.016	10.1541	4.8317	4.01995	5.68455	No	1	NA	No	NA	Cytoplasmic	1353	0.56	NA	NA	NA	NA	0.468967	No
b2070	yegI	189.026	222.161	304.256	262.464	10.5794	8.05481	7.19058	8.22875	No	1	NA	No	[R] General function prediction only	Unknown	1947	0.51	NA	NA	NA	NA	0.340149	No
b2074	mdtA	181.266	304.661	451.695	469.646	12.1183	7.23596	5.77783	6.17646	Yes	6	1	No	[M] Cell wall/membrane/envelope biogenesis	Membrane Anchored	1248	0.55	646	0.48	1894	0.53	0.425089	No
b2075	mdtB	205.564	429.907	633.163	655.741	7.97763	4.68819	4.47316	4.32184	Yes	6	2	No	[V] Defense mechanisms	Integral Membrane Protein	3123	0.57	350	0.55	3473	0.56	0.414526	No
b2076	mdtC	104.478	230.275	293.763	321.511	15.302	8.97724	9.51988	8.69472	Yes	6	3	No	[V] Defense mechanisms	Integral Membrane Protein	3078	0.56	NA	NA	NA	NA	0.361384	No
b2077	mdtD	145.419	201.918	253.252	265.979	11.6376	9.92751	12.2141	9.01889	Yes	6	4	No	[E] Amino acid transport and metabolism	Integral Membrane Protein	1416	0.56	NA	NA	NA	NA	0.332163	No
b2079	baeR	1564.69	1929.15	3132.55	3816.83	3.27096	2.83643	2.30194	2.36776	Yes	6	6	No	[K] Transcription	Cytoplasmic	723	0.54	30	0.5	753	0.54	0.457911	No
b2081	yegQ	2933.37	6361.4	7471.58	10957	2.93955	1.776	1.55582	1.80064	No	1	NA	No	[O] Posttranslational modification, protein turnover, chaperones	Cytoplasmic	1362	0.54	75	0.52	1437	0.54	0.519801	No
b2082	ogrK	87.1036	134.393	125.162	172.182	24.3402	14.4705	17.9292	16.0313	No	1	NA	No	NA	Cytoplasmic	219	0.51	28	0.54	247	0.51	0.329739	No
b2083	yegZ	143.534	251.434	191.392	252.113	14.0936	8.88395	14.0212	10.3426	Yes	2	2	No	[R] General function prediction only	Cytoplasmic	NA	NA	NA	NA	NA	NA	NA	No
b2086	yegS	655.039	454.935	387.334	523.791	5.05092	5.37694	7.06431	6.28156	No	1	NA	No	[I] Lipid transport and metabolism	Cytoplasmic	900	0.5	27	0.41	927	0.49	0.314659	No
b2094	gatA	38139.9	47887.5	64099.9	66865	2.20095	4.20212	3.49971	6.059	Yes	6	3	No	[G] Carbohydrate transport and metabolism	Cytoplasmic	453	0.43	213	0.45	666	0.43	0.301332	No
b2095	gatZ	47096.4	67129.9	85160.3	86745.9	2.48708	4.64671	3.62055	6.81438	Yes	6	2	No	[G] Carbohydrate transport and metabolism	Cytoplasmic	1263	0.49	167	0.53	1430	0.49	0.365295	No
b2096	gatY	50323.4	65794.5	79560	71464.6	1.57704	1.70584	1.48319	1.51473	Yes	6	1	No	[G] Carbohydrate transport and metabolism	Cytoplasmic	855	0.53	345	0.43	1200	0.5	0.353583	No
b2098	yegT	596.025	608.543	867.346	518.508	5.21668	5.39628	4.16914	6.61072	Yes	3	1	No	[E] Amino acid transport and metabolism	Integral Membrane Protein	1278	0.5	558	0.46	1836	0.49	0.423281	No
b2099	yegU	271.609	381.667	607.107	406.192	8.20305	6.07172	5.05759	7.52862	Yes	3	2	No	[O] Posttranslational modification, protein turnover, chaperones	Cytoplasmic	1005	0.56	NA	NA	NA	NA	0.411072	No
b2100	yegV	663.442	821.56	1531.89	1009.14	4.90967	4.45902	3.56455	4.24852	Yes	3	3	No	[G] Carbohydrate transport and metabolism	Cytoplasmic	966	0.57	NA	NA	NA	NA	0.349496	No
b2101	yegW	591.706	714.429	1095.88	1383.19	5.2388	4.05274	3.12702	3.28282	No	1	NA	No	[K] Transcription	Cytoplasmic	747	0.51	24	0.54	771	0.51	0.334507	No
b2102	yegX	366.062	718.557	656.007	1231.49	7.12979	4.76648	4.84204	3.62749	No	1	NA	No	[M] Cell wall/membrane/envelope biogenesis	Membrane Anchored	819	0.48	485	0.56	1304	0.51	0.318756	No
b2103	thiD	250.137	348.374	475.639	543.973	9.44252	7.78907	7.4548	7.3088	Yes	2	2	No	[H] Coenzyme transport and metabolism	Cytoplasmic	801	0.55	NA	NA	NA	NA	0.359021	No
b2104	thiM	190.025	236.348	312.063	389.763	10.0669	7.28828	6.6432	6.34975	Yes	2	1	No	[H] Coenzyme transport and metabolism	Cytoplasmic	789	0.54	150	0.52	939	0.54	0.327106	No
b2105	rcnR	108.758	170.568	183.577	253.337	16.0654	10.0757	9.92958	8.43485	No	1	NA	No	[S] Function unknown	Cytoplasmic	273	0.48	23	0.43	296	0.48	0.484122	No
b2106	rcnA	166.969	378.582	334.506	350.149	12.6422	6.58115	7.61473	8.23407	Yes	2	1	No	[R] General function prediction only	Integral Membrane Protein	825	0.52	48	0.38	873	0.51	0.33793	No
b2112	yehE	172.099	144.578	126.158	196.789	10.3405	9.60701	14.8195	9.84299	No	1	NA	No	NA	Periplasmic	282	0.44	NA	NA	NA	NA	0.27281	No
b2113	mrp	3779.09	5618.23	9971.39	11814.2	2.47643	2.13601	1.82233	2.40781	No	1	NA	No	NA	Cytoplasmic	1110	0.54	31	0.39	1141	0.54	0.439965	No
b2114	metG	5520	10863.5	15881.4	19216	2.10731	1.50923	1.28518	1.48989	No	1	NA	Yes	[J] Translation, ribosomal structure and biogenesis	Cytoplasmic	2034	0.53	31	0.35	2065	0.53	0.599919	No
b2118	yehI	70.1845	143.18	183.12	203.335	23.6199	11.5423	10.5961	10.8269	Yes	2	NA	No	NA	Cytoplasmic	3633	0.51	NA	NA	NA	NA	0.333429	No
b2121	yehP	78.221	101.922	191.954	166.489	19.4784	15.9387	12.0989	13.6994	Yes	4	3	No	NA	Cytoplasmic	1137	0.54	NA	NA	NA	NA	0.334182	No
b2124	yehS	355.16	702.472	616.55	1038.84	6.68025	4.03527	4.5962	3.21904	No	1	NA	No	[S] Function unknown	Cytoplasmic	471	0.49	526	0.49	997	0.49	0.453482	No
b2125	yehT	1076.3	2048.75	1657.94	2337.96	3.82189	2.41802	2.88928	2.21771	Yes	2	2	No	NA	Cytoplasmic	720	0.49	NA	NA	NA	NA	0.367252	No
b2126	yehU	881.183	1406.21	1060.32	995.264	4.04247	2.98564	3.67137	3.72728	Yes	2	1	No	[T] Signal transduction mechanisms	Integral Membrane Protein	1686	0.51	471	0.48	2157	0.5	0.306719	No
b2128	yehW	490.191	450.955	481.195	482.752	5.13461	5.8909	5.52556	6.69578	Yes	4	4	No	[E] Amino acid transport and metabolism	Integral Membrane Protein	732	0.58	NA	NA	NA	NA	0.328492	No
b2129	yehX	464.719	389.715	521.801	647.755	5.4926	5.50218	5.83124	4.898	Yes	4	3	No	[E] Amino acid transport and metabolism	Cytoplasmic	927	0.55	NA	NA	NA	NA	0.349508	No
b2130	yehY	526.012	502.404	544.092	753.954	5.35382	4.94981	4.98811	4.21833	Yes	4	2	No	[E] Amino acid transport and metabolism	Integral Membrane Protein	1158	0.57	NA	NA	NA	NA	0.344594	No
b2131	osmF	819.767	688.704	589.426	666.248	4.4771	4.07399	4.62443	4.73407	Yes	4	1	No	[M] Cell wall/membrane/envelope biogenesis	Periplasmic	918	0.54	642	0.5	1560	0.53	0.369049	Yes
b2132	bglX	2427.8	4994.74	7822.59	8159.1	2.66317	1.79217	1.47357	1.43897	No	1	NA	No	[G] Carbohydrate transport and metabolism	Periplasmic	2298	0.54	NA	NA	NA	NA	0.46487	No
b2133	dld	10403.2	11675.9	18898.8	20648.6	2.10369	2.4889	2.57323	2.32914	No	1	NA	No	[C] Energy production and conversion	Cytoplasmic	1716	0.52	31	0.42	1747	0.52	0.429253	No
b2134	pbpG	911.598	1590.02	2324.85	2582.45	4.09823	2.74233	2.21223	2.21206	No	1	NA	No	[M] Cell wall/membrane/envelope biogenesis	Periplasmic	933	0.51	71	0.56	1004	0.51	0.401566	Yes
b2135	yohC	2735.79	641.744	641.068	580.567	3.44699	5.92257	6.12794	6.18344	No	1	NA	No	NA	Integral Membrane Protein	588	0.54	33	0.55	621	0.54	0.37789	No
b2136	yohD	1055.19	774.202	1353.56	1512.26	3.95119	4.1933	3.14293	3.21394	No	1	NA	No	[S] Function unknown	Integral Membrane Protein	579	0.54	24	0.54	603	0.54	0.34572	No
b2137	yohF	603.472	387.117	438.89	545.226	5.438	6.65449	6.49508	6.09129	No	1	NA	No	[I] Lipid transport and metabolism	Cytoplasmic	762	0.55	511	0.56	1273	0.55	0.324382	No
b2140	dusC	540.329	1154.63	1340.74	1529.98	5.92005	3.46214	2.96364	3.02811	No	1	NA	No	[J] Translation, ribosomal structure and biogenesis	Cytoplasmic	948	0.54	100	0.47	1048	0.54	0.375245	No
b2142	yohK	371.408	435.03	687.926	566.444	6.37481	4.81198	3.83702	4.78078	Yes	2	2	No	[M] Cell wall/membrane/envelope biogenesis	Integral Membrane Protein	696	0.53	17	0.41	713	0.53	0.344814	No
b2143	cdd	700.312	653.122	1069.12	780.382	5.07258	4.57637	3.62433	4.68321	No	1	NA	No	[F] Nucleotide transport and metabolism	Cytoplasmic	885	0.55	178	0.43	1063	0.53	0.411613	No
b2146	yeiT	472.132	383.38	354.781	195.438	5.76912	6.4601	10.8121	10.2727	Yes	2	1	No	[E] Amino acid transport and metabolism	Cytoplasmic	1239	0.51	228	0.35	1467	0.49	0.35935	No
b2147	yeiA	1637.74	1974.37	1369.25	766.106	3.24659	3.59047	5.91214	4.30269	Yes	2	2	No	[C] Energy production and conversion	Cytoplasmic	1236	0.51	NA	NA	NA	NA	0.404735	No
b2148	mglC	11868	10061.6	11733.6	3382.23	2.74056	2.30081	2.42634	2.45391	Yes	3	3	No	[G] Carbohydrate transport and metabolism	Integral Membrane Protein	1011	0.5	541	0.45	1552	0.48	0.385866	No
b2149	mglA	12734.4	9621.57	8797.61	3273.48	2.48427	2.30572	2.38276	2.60095	Yes	3	2	No	[G] Carbohydrate transport and metabolism	Cytoplasmic	1521	0.45	NA	NA	NA	NA	0.351537	No
b2150	mglB	24514	23617.7	17739.7	6844.59	4.40661	4.68397	4.07227	3.67005	Yes	3	1	No	[G] Carbohydrate transport and metabolism	Unknown	999	0.51	218	0.43	1217	0.5	0.596539	Yes
b2152	yeiB	459.797	601.804	1368.47	2388.29	5.1544	3.47967	2.64515	2.0205	Yes	2	2	No	[S] Function unknown	Integral Membrane Protein	1158	0.54	469	0.51	1627	0.53	0.305126	No
b2153	folE	4840.06	7260.2	13061.8	17967.9	2.16875	1.74784	1.49806	2.78199	Yes	2	1	Yes	[H] Coenzyme transport and metabolism	Cytoplasmic	669	0.51	147	0.48	816	0.51	0.429749	No
b2154	yeiG	5306.82	6919.99	11105.9	10208.9	4.32244	6.81273	5.75306	5.59335	No	1	NA	No	[R] General function prediction only	Cytoplasmic	837	0.54	29	0.48	866	0.54	0.412365	No
b2155	cirA	1156.37	3382.36	8098.58	18032.5	3.38844	1.94894	1.46046	2.92722	No	1	NA	No	[P] Inorganic ion transport and metabolism	Outer Membrane B-barrel protein	1992	0.53	351	0.43	2343	0.51	0.477674	No
b2156	lysP	4427.04	8879.86	24691.4	37179.1	2.51121	1.65986	1.1754	1.21954	No	1	NA	No	[E] Amino acid transport and metabolism	Integral Membrane Protein	1470	0.53	105	0.45	1575	0.53	0.538575	No
b2157	yeiE	519.219	764.799	1162.03	1477.95	5.7603	4.08441	3.28914	3.03873	No	1	NA	No	[K] Transcription	Unknown	882	0.54	24	0.33	906	0.53	0.350423	No
b2158	yeiH	439.017	447.894	844.279	705.742	6.26798	4.99735	3.92358	5.265	No	1	NA	No	[S] Function unknown	Integral Membrane Protein	1050	0.53	17	0.47	1067	0.53	0.457719	Yes
b2159	nfo	2533.42	3101.61	4651.74	5615.77	2.91065	3.12155	2.87561	2.16245	No	1	NA	No	[L] Replication, recombination and repair	Periplasmic	858	0.52	NA	NA	NA	NA	0.44015	No
b2160	yeiI	1595.92	2108.42	3490.2	4166.57	3.13425	2.55715	2.25072	1.78512	No	1	NA	No	[G] Carbohydrate transport and metabolism	Cytoplasmic	1089	0.52	258	0.54	1347	0.52	0.368626	No
b2161	nupX	90.8143	70.9965	91.6201	90.2134	15.9739	15.7297	17.5079	19.5117	No	1	NA	No	[F] Nucleotide transport and metabolism	Integral Membrane Protein	1251	0.5	700	0.55	1951	0.52	0.332402	No
b2165	psuG	1087.97	1033.72	820.545	278.024	3.86426	3.72653	4.482	9.70479	Yes	2	2	No	[Q] Secondary metabolites biosynthesis, transport and catabolism	Unknown	939	0.5	NA	NA	NA	NA	0.436573	No
b2167	fruA	5038.75	5708.92	10676.2	7101.73	3.71506	4.76842	4.68242	3.3759	Yes	3	3	No	[G] Carbohydrate transport and metabolism	Integral Membrane Protein	1692	0.56	NA	NA	NA	NA	0.528602	No
b2168	fruK	3778.36	5391.01	10596.2	7280.22	2.6465	2.19367	1.98037	2.35539	Yes	3	2	No	[G] Carbohydrate transport and metabolism	Cytoplasmic	939	0.53	75	0.61	1014	0.54	0.475824	No
b2169	fruB	946.088	2114.59	3445.01	1668.97	4.02819	2.58158	2.16388	3.40881	Yes	3	1	No	[G] Carbohydrate transport and metabolism	Cytoplasmic	1131	0.56	NA	NA	NA	NA	0.464638	No
b2170	setB	61.0887	95.8994	166.538	179.499	28.788	17.9033	14.8697	14.9039	No	1	NA	No	[E] Amino acid transport and metabolism	Integral Membrane Protein	1182	0.53	460	0.46	1642	0.51	0.349785	No
b2171	yeiP	1431.18	2442.96	3741.73	6858.82	3.43063	2.43592	1.90694	1.78312	No	1	NA	No	NA	Cytoplasmic	573	0.5	627	0.53	1200	0.51	0.551984	No
b2172	yeiQ	1354.57	1464.48	1637.3	1664.56	3.46002	2.76362	2.6536	2.70774	No	1	NA	No	[G] Carbohydrate transport and metabolism	Cytoplasmic	1467	0.52	31	0.35	1498	0.52	0.383051	No
b2173	yeiR	397.57	833.09	991.783	1283.36	6.64078	3.58214	3.14105	3.0173	Yes	2	1	No	[R] General function prediction only	Cytoplasmic	987	0.55	213	0.47	1200	0.53	0.330332	No
b2175	spr	1465.51	2033.15	2437.83	2606.49	3.37025	2.38415	2.15542	2.30635	No	1	NA	No	[M] Cell wall/membrane/envelope biogenesis	Outer membrane Lipoprotein	567	0.47	59	0.34	626	0.46	0.420192	Yes
b2176	rtn	203.208	288.468	332.815	503.996	11.0966	7.50836	6.61536	6.20358	No	1	NA	No	[T] Signal transduction mechanisms	Membrane Anchored	1557	0.51	243	0.43	1800	0.5	0.353452	No
b2177	yejA	206.774	278.544	401.47	565.301	10.0474	6.5992	6.64835	5.89152	Yes	4	1	No	NA	Unknown	1815	0.51	568	0.52	2383	0.51	0.385275	Yes
b2178	yejB	134.05	201.393	326.11	338.261	11.7373	7.88362	6.6364	5.96204	Yes	4	2	No	[R] General function prediction only	Integral Membrane Protein	1095	0.51	NA	NA	NA	NA	0.414766	No
b2179	yejE	157.22	199.816	380.195	489.949	8.79926	6.91984	6.61422	4.73412	Yes	4	3	No	[R] General function prediction only	Integral Membrane Protein	1026	0.53	601	0.5	1627	0.52	0.308032	No
b2180	yejF	481.71	725.15	1101.34	1300.68	5.22159	3.87121	3.81229	3.1565	Yes	4	4	No	[R] General function prediction only	Cytoplasmic	1590	0.51	314	0.52	1904	0.51	0.290157	No
b2181	yejG	1367.18	2767.51	1916.12	3598.56	3.41626	2.49853	2.69479	2.16715	No	1	NA	No	NA	Cytoplasmic	345	0.49	39	0.36	384	0.47	0.344902	No
b2182	bcr	543.249	795.662	1157.98	1943.43	5.17206	3.7253	3.07409	2.44467	No	1	NA	No	[E] Amino acid transport and metabolism	Integral Membrane Protein	1191	0.53	18	0.56	1209	0.53	0.342247	No
b2183	rsuA	2318.11	4109.85	8033.24	7780.75	2.91702	1.97922	1.4252	1.42166	No	1	NA	No	[J] Translation, ribosomal structure and biogenesis	Cytoplasmic	696	0.53	110	0.45	806	0.52	0.444931	No
b2184	yejH	584.151	837.063	1209.61	1218.16	5.37844	3.6769	2.91436	3.28938	No	1	NA	No	[K] Transcription	Cytoplasmic	1761	0.53	118	0.46	1879	0.53	0.413472	No
b2185	rplY	2871.59	3871.55	8375.2	15557.8	4.59143	5.41789	4.92559	2.50068	No	1	NA	No	[J] Translation, ribosomal structure and biogenesis	Cytoplasmic	285	0.51	76	0.43	361	0.49	0.810567	No
b2186	yejK	1418.8	2873.69	3575.1	6085.5	3.52408	2.70529	2.37007	2.05906	No	1	NA	No	[R] General function prediction only	Cytoplasmic	1008	0.52	21	0.38	1029	0.52	0.433423	No
b2187	yejL	1695.57	2594.56	4421.52	6291.13	3.29844	2.40493	1.86679	1.56126	Yes	2	1	No	[S] Function unknown	Cytoplasmic	228	0.5	27	0.3	255	0.48	0.465324	No
b2188	yejM	1040.41	1606.58	2411.29	2700.59	3.82433	2.57401	2.1376	2.01789	Yes	2	2	Yes	[R] General function prediction only	Integral Membrane Protein	1761	0.52	216	0.5	1977	0.52	0.397976	No
b2190	yejO	311.304	596.196	718.796	995.125	7.05144	4.34135	4.19201	3.7076	No	1	NA	No	[M] Cell wall/membrane/envelope biogenesis	Periplasmic	2511	0.48	NA	NA	NA	NA	0.3408	No
b2193	narP	1437.73	2768.27	4227.27	3677.44	3.38214	2.39274	2.21308	2.42324	No	1	NA	No	[K] Transcription	Cytoplasmic	648	0.52	136	0.43	784	0.51	0.381007	No
b2194	ccmH	518.192	884.788	1286.44	1105.45	7.77772	7.06403	5.88059	4.90345	Yes	15	15	No	[O] Posttranslational modification, protein turnover, chaperones	Integral Membrane Protein	1053	0.54	NA	NA	NA	NA	0.39545	Yes
b2195	ccmG	453.901	575.684	1204.2	1264.77	6.65454	6.2226	4.2739	3.99681	Yes	15	14	No	[C] Energy production and conversion	Unknown	558	0.54	NA	NA	NA	NA	0.416556	No
b2196	ccmF	560.014	798.209	1248.62	1540.47	6.20846	4.82528	4.26901	3.60787	Yes	15	13	No	[O] Posttranslational modification, protein turnover, chaperones	Integral Membrane Protein	1944	0.57	NA	NA	NA	NA	0.387887	No
b2197	ccmE	1154.08	1294.43	2403.68	2928.43	4.10492	4.39803	3.82097	2.95441	Yes	15	12	No	[O] Posttranslational modification, protein turnover, chaperones	Membrane Anchored	480	0.54	NA	NA	NA	NA	0.428563	No
b2198	ccmD	1117.58	1231.15	2080.19	2425.54	4.0531	4.09905	3.94262	2.97554	Yes	15	11	No	[U] Intracellular trafficking, secretion, and vesicular transport	Membrane Anchored	210	0.57	NA	NA	NA	NA	0.422365	No
b2199	ccmC	636.67	811.21	1151.38	1283.46	5.11065	4.40487	4.02864	3.52154	Yes	15	10	No	[O] Posttranslational modification, protein turnover, chaperones	Integral Membrane Protein	738	0.55	NA	NA	NA	NA	0.382918	No
b2205	napG	1196.96	1368.83	2186.89	2335.72	3.71251	3.68492	3.56592	2.5589	Yes	15	4	No	[C] Energy production and conversion	Unknown	696	0.59	NA	NA	NA	NA	0.394475	No
b2206	napA	2855.15	3111.52	4824.04	4954.42	2.65447	2.63271	2.57315	1.92171	Yes	15	3	No	[C] Energy production and conversion	Periplasmic	2487	0.56	NA	NA	NA	NA	0.583819	Yes
b2207	napD	264.956	286.81	465.281	516.519	8.64516	6.77091	5.69911	5.78043	Yes	15	2	No	[P] Inorganic ion transport and metabolism	Cytoplasmic	264	0.55	NA	NA	NA	NA	0.457504	No
b2208	napF	1193.53	1111.24	1791.34	1769.25	3.94369	3.72478	2.70796	3.10523	Yes	15	1	No	[C] Energy production and conversion	Cytoplasmic	495	0.55	NA	NA	NA	NA	0.378341	No
b2209	eco	545.938	924.538	1034.2	1355.87	6.18944	6.57387	7.42473	6.69526	No	1	NA	No	[R] General function prediction only	Periplasmic	489	0.49	44	0.32	533	0.48	0.446688	Yes
b2210	mqo	1173.65	2368.55	4067.47	5529.19	3.4383	2.12366	1.67852	2.23262	No	1	NA	No	[R] General function prediction only	Periplasmic	1647	0.54	49	0.41	1696	0.54	0.42196	Yes
b2211	yojI	2099.3	3011.17	4423.82	7889.88	2.97301	2.07764	1.61171	1.43005	No	1	NA	No	[P] Inorganic ion transport and metabolism	Integral Membrane Protein	1644	0.53	53	0.51	1697	0.53	0.38165	No
b2212	alkB	214.944	297.348	355.989	289.28	10.3326	7.52016	7.39498	10.268	Yes	2	2	No	[L] Replication, recombination and repair	Cytoplasmic	651	0.53	NA	NA	NA	NA	0.3551	No
b2213	ada	264.179	327.845	501.235	348.508	8.13971	5.84316	5.19647	6.73481	Yes	2	1	No	[F] Nucleotide transport and metabolism	Cytoplasmic	1065	0.57	11	0.55	1076	0.57	0.346454	No
b2214	apbE	279.866	533.92	821.635	820.256	7.83045	4.65944	3.50956	4.07189	No	1	NA	No	[H] Coenzyme transport and metabolism	Inner membrane Lipoprotein	1056	0.53	273	0.44	1329	0.52	0.450363	No
b2215	ompC	20871.8	16303.3	20525.2	25195.6	20.2203	18.676	11.8413	12.8139	No	1	NA	No	[M] Cell wall/membrane/envelope biogenesis	Outer Membrane B-barrel protein	1104	0.51	79	0.37	1183	0.5	0.838029	Yes
b2216	rcsD	693.154	1346.68	1500.07	3292.68	4.34852	2.81206	2.79651	1.99828	Yes	2	1	No	[T] Signal transduction mechanisms	Membrane Anchored	2673	0.49	36	0.39	2709	0.49	0.367247	No
b2217	rcsB	12621.9	16892.7	22844.4	32631.5	2.06615	1.66446	1.55402	1.64535	Yes	2	2	No	[K] Transcription	Cytoplasmic	651	0.48	482	0.47	1133	0.47	0.469804	No
b2218	rcsC	555.816	672.281	937.011	1166.61	4.99813	3.89984	3.54115	3.39196	No	1	NA	No	[T] Signal transduction mechanisms	Integral Membrane Protein	2802	0.51	83	0.54	2885	0.51	0.3385	No
b2219	atoS	559.487	513.614	412.162	380.599	5.27301	4.9058	7.62757	7.62227	Yes	2	1	No	[C] Energy production and conversion	Integral Membrane Protein	1827	0.49	NA	NA	NA	NA	0.350498	No
b2220	atoC	1018.5	1122.27	740.441	770.89	3.81498	3.21116	5.04124	4.36718	Yes	2	2	No	[T] Signal transduction mechanisms	Cytoplasmic	1386	0.49	NA	NA	NA	NA	0.344224	No
b2221	atoD	65.4056	106.039	122.096	104.285	31.8799	19.2513	19.9391	27.7042	Yes	4	1	No	[I] Lipid transport and metabolism	Cytoplasmic	663	0.54	681	0.44	1344	0.49	0.367197	No
b2223	atoE	63.9623	95.9614	145.142	111.606	28.2926	18.319	18.8962	24.8878	Yes	4	3	No	[I] Lipid transport and metabolism	Integral Membrane Protein	1323	0.53	NA	NA	NA	NA	0.372338	No
b2224	atoB	105.734	115.822	128.648	123.194	17.0287	12.9269	14.6718	16.1634	Yes	4	4	No	[I] Lipid transport and metabolism	Unknown	1185	0.53	NA	NA	NA	NA	0.346984	No
b2225	yfaP	51.065	95.2543	137.972	148.367	31.2864	23.7646	21.8052	21.656	Yes	6	NA	No	[S] Function unknown	Periplasmic	777	0.53	NA	NA	NA	NA	0.331787	No
b2231	gyrA	2625.83	4992	8367.59	6935.18	2.86391	2.04296	1.78994	2.36658	No	1	NA	Yes	[L] Replication, recombination and repair	Cytoplasmic	2628	0.54	37	0.49	2665	0.54	0.582635	No
b2232	ubiG	4106.29	4843.62	10660.5	11838.7	2.34822	1.74674	1.30061	1.39739	No	1	NA	No	[H] Coenzyme transport and metabolism	Cytoplasmic	723	0.54	27	0.48	750	0.54	0.420676	No
b2233	yfaL	624.228	797.68	1266.28	1138.38	4.91544	3.83761	3.2469	3.4736	No	1	NA	No	[M] Cell wall/membrane/envelope biogenesis	Periplasmic	3753	0.51	NA	NA	NA	NA	0.355777	Yes
b2234	nrdA	6088.05	8079.52	15950.9	17784	2.01089	1.54229	1.25529	1.27712	Yes	3	1	Yes	[F] Nucleotide transport and metabolism	Cytoplasmic	2286	0.54	107	0.41	2393	0.53	0.577474	No
b2235	nrdB	3160.54	5422.1	7456.23	7747	2.5514	1.98281	1.90214	1.66792	Yes	3	2	Yes	[F] Nucleotide transport and metabolism	Cytoplasmic	1131	0.51	32	0.5	1163	0.51	0.569843	No
b2236	yfaE	493.669	927.183	1371.03	1553.49	5.22924	3.17581	3.02146	2.61228	Yes	3	3	No	[C] Energy production and conversion	Cytoplasmic	255	0.56	90	0.52	345	0.55	0.461223	No
b2237	inaA	837.278	953.726	1098.28	2246.43	4.29285	3.4431	3.19641	2.36432	No	1	NA	No	NA	Cytoplasmic	651	0.49	651	0.42	1302	0.46	0.426804	No
b2239	glpQ	866.743	1285.43	965.967	693.038	4.65913	4.60139	5.95084	4.67337	Yes	2	2	No	[C] Energy production and conversion	Periplasmic	1077	0.46	NA	NA	NA	NA	0.428633	Yes
b2245	rhmA	338.309	417.328	596.632	438.672	10.4364	8.92678	7.107	8.56217	Yes	4	4	No	[G] Carbohydrate transport and metabolism	Cytoplasmic	804	0.54	NA	NA	NA	NA	0.330844	No
b2246	rhmT	418.157	271.139	315.36	180.874	10.1006	13.8057	11.2794	12.9063	Yes	4	3	No	NA	Integral Membrane Protein	1290	0.53	NA	NA	NA	NA	0.330642	No
b2249	yfaY	1979.52	2375.5	4734.87	5441.83	2.93955	2.46297	1.85648	2.54476	No	1	NA	No	[R] General function prediction only	Cytoplasmic	1203	0.54	NA	NA	NA	NA	0.401557	No
b2251	nudI	38.3912	72.8303	80.4519	120.849	29.5079	14.8543	19.2913	15.272	No	1	NA	No	[L] Replication, recombination and repair	Cytoplasmic	426	0.48	NA	NA	NA	NA	0.342722	No
b2253	arnB	499.287	604.874	695.64	895.68	6.47011	5.17758	4.76538	4.78075	Yes	7	1	No	NA	Cytoplasmic	1158	0.51	691	0.41	1849	0.47	0.339454	No
b2254	arnC	400.582	495.197	852.703	1333.02	6.08956	4.2418	3.55709	2.98087	Yes	7	2	No	[M] Cell wall/membrane/envelope biogenesis	Integral Membrane Protein	969	0.5	426	0.52	1395	0.5	0.368693	No
b2255	arnA	105.761	159.072	241.82	311.409	13.2992	7.44082	8.13313	6.41721	Yes	7	3	No	[G] Carbohydrate transport and metabolism	Cytoplasmic	1983	0.51	NA	NA	NA	NA	0.405627	No
b2256	arnD	101.233	159.469	214.253	179.596	15.4495	11.5028	10.4031	10.8455	Yes	7	4	No	[G] Carbohydrate transport and metabolism	Cytoplasmic	891	0.53	358	0.52	1249	0.53	0.386358	No
b2259	pmrD	800.554	911.356	791.218	1258.84	4.27942	3.39523	4.05712	3.53897	No	1	NA	No	NA	Cytoplasmic	267	0.47	33	0.36	300	0.46	0.288556	No
b2260	menE	339.531	530.631	1302.74	1761.07	7.13553	4.89921	3.61484	3.09327	Yes	6	6	No	[I] Lipid transport and metabolism	Cytoplasmic	1356	0.56	NA	NA	NA	NA	0.344319	No
b2261	menC	1215.09	1953.06	4329.66	3811.89	4.42745	3.88097	3.04428	2.42463	Yes	6	5	No	[H] Coenzyme transport and metabolism	Cytoplasmic	963	0.59	83	0.49	1046	0.58	0.376744	No
b2262	menB	958.531	1505.89	2998.76	3516.89	6.03446	5.11297	3.90503	3.58341	Yes	6	4	No	[H] Coenzyme transport and metabolism	Cytoplasmic	858	0.56	155	0.58	1013	0.56	0.644238	No
b2263	menH	143.569	211.147	471.654	734.656	11.2832	7.45584	5.84404	4.31404	Yes	6	3	No	[R] General function prediction only	Cytoplasmic	759	0.56	NA	NA	NA	NA	0.333919	No
b2264	menD	486.625	779.9	1428.54	1717.8	5.74879	4.09354	2.96254	2.88757	Yes	6	2	No	[H] Coenzyme transport and metabolism	Cytoplasmic	1671	0.58	NA	NA	NA	NA	0.380419	No
b2265	menF	838.232	1074.8	1625.62	2195.88	4.31046	3.21275	2.59327	2.35162	Yes	6	1	No	NA	Cytoplasmic	1296	0.53	165	0.54	1461	0.53	0.336866	No
b2266	elaB	3094.11	2128.47	2848.31	4123.4	5.64275	5.59415	4.8802	5.3713	No	1	NA	No	[S] Function unknown	Membrane Anchored	306	0.52	508	0.47	814	0.49	0.384835	No
b2267	elaA	1691.34	1819.2	2374.65	4430.13	4.15479	3.71349	3.55047	3.54072	No	1	NA	No	[R] General function prediction only	Cytoplasmic	462	0.48	22	0.32	484	0.47	0.339483	No
b2268	rbn	438.208	659.97	801.849	1139.19	6.24332	4.15812	3.67435	3.55765	No	1	NA	No	NA	Cytoplasmic	918	0.51	26	0.27	944	0.5	0.367296	No
b2284	nuoF	10475.9	13908	26214.9	22160.9	2.25694	2.19519	2.27161	1.87666	Yes	13	5	No	[C] Energy production and conversion	Cytoplasmic	1338	0.56	342	0.55	1680	0.56	0.526609	No
b2285	nuoE	22314.6	26120.5	45425.9	41702.7	2.11683	2.03549	2.00946	1.68226	Yes	13	4	No	[C] Energy production and conversion	Cytoplasmic	501	0.55	272	0.53	773	0.55	0.51225	No
b2286	nuoC	17126	23213.1	39800.5	35131.6	2.06268	1.74043	1.645	1.59613	Yes	13	3	No	[C] Energy production and conversion	Cytoplasmic	1791	0.56	670	0.51	2461	0.54	0.556455	No
b2287	nuoB	17223.8	23338.3	34420.3	30709.5	2.22904	1.70988	1.58181	1.57193	Yes	13	2	No	[C] Energy production and conversion	Cytoplasmic	663	0.52	441	0.54	1104	0.53	0.513229	No
b2288	nuoA	17673.5	19462.7	28831.9	26636.4	2.0826	1.69245	1.49225	1.49988	Yes	13	1	No	NA	Integral Membrane Protein	444	0.53	128	0.4	572	0.5	0.452432	No
b2289	lrhA	7295.43	6437.99	7932.99	6776.63	2.45706	2.13483	1.85506	1.68677	No	1	NA	No	[K] Transcription	Cytoplasmic	939	0.5	371	0.43	1310	0.48	0.347833	No
b2290	alaA	3993.08	5670.57	8086.96	7296.89	2.28529	1.70746	1.43362	1.88837	Yes	2	1	No	[E] Amino acid transport and metabolism	Cytoplasmic	1218	0.5	52	0.5	1270	0.5	0.474115	No
b2291	yfbR	289.919	382.087	570.4	712.365	8.28117	5.51142	4.66556	4.46699	Yes	2	2	No	[R] General function prediction only	Cytoplasmic	600	0.49	27	0.41	627	0.49	0.389166	No
b2292	yfbS	284.163	344.618	577.078	561.811	7.76613	5.81715	4.52064	4.9094	No	1	NA	No	[P] Inorganic ion transport and metabolism	Integral Membrane Protein	1833	0.52	NA	NA	NA	NA	0.334695	No
b2293	yfbT	921.021	1636.95	2812.91	2589.12	4.57369	3.96747	2.94623	4.19528	Yes	2	2	No	[R] General function prediction only	Cytoplasmic	651	0.57	310	0.5	961	0.55	0.351768	No
b2294	yfbU	5807.12	7294.61	13920.3	15149.5	2.52083	2.72662	2.29297	3.90643	Yes	2	1	No	[S] Function unknown	Cytoplasmic	495	0.48	51	0.39	546	0.47	0.432892	No
b2295	yfbV	1018.4	1775.23	2000.3	1933.03	4.2989	2.81874	2.65122	2.71805	No	1	NA	No	[S] Function unknown	Integral Membrane Protein	456	0.51	661	0.43	1117	0.46	0.331034	No
b2296	ackA	5953.13	5722.8	11538.4	10752.5	2.36166	1.88302	1.49704	2.76726	Yes	2	1	No	[C] Energy production and conversion	Periplasmic	1203	0.52	223	0.38	1426	0.5	0.700747	No
b2297	pta	2445.47	3378.33	6610.93	5445.25	3.01657	2.16035	1.73502	3.25697	Yes	2	2	No	[C] Energy production and conversion	Periplasmic	2145	0.56	260	0.54	2405	0.55	0.714168	No
b2299	yfcD	933.24	1868.52	2262.21	3065.15	4.32359	3.05686	2.71483	3.49052	No	1	NA	No	[L] Replication, recombination and repair	Cytoplasmic	543	0.53	568	0.52	1111	0.52	0.410809	No
b2300	yfcE	2138.1	3125.67	4388.56	7197.7	3.14121	2.6744	2.29139	4.18424	No	1	NA	No	NA	Cytoplasmic	555	0.52	20	0.45	575	0.52	0.378664	No
b2301	yfcF	770.048	887.379	1054.96	1525.73	4.56121	3.54153	3.36943	3.65831	No	1	NA	No	[O] Posttranslational modification, protein turnover, chaperones	Cytoplasmic	645	0.52	28	0.57	673	0.52	0.344939	No
b2303	folX	4263.34	6255.3	8026.46	10243.5	2.46778	2.23853	1.94366	2.17345	Yes	2	1	No	[H] Coenzyme transport and metabolism	Cytoplasmic	363	0.45	24	0.42	387	0.45	0.447676	No
b2304	yfcH	4022.74	3710.25	5014.38	5989.53	2.46084	2.22506	2.11255	1.63167	Yes	2	2	No	[R] General function prediction only	Cytoplasmic	894	0.55	NA	NA	NA	NA	0.340119	No
b2305	yfcI	196.826	231.477	256.303	305.593	8.9211	6.65249	8.16168	5.83772	No	1	NA	No	NA	Cytoplasmic	891	0.46	NA	NA	NA	NA	0.29473	No
b2306	hisP	2449.66	2305.49	3822.88	4937.14	2.73401	2.37467	2.17312	1.83249	Yes	5	5	No	[E] Amino acid transport and metabolism	Cytoplasmic	774	0.52	267	0.51	1041	0.52	0.354686	No
b2307	hisM	2699.75	2233.09	4791.03	7762.59	2.67293	2.36657	1.88379	1.43264	Yes	5	4	No	[E] Amino acid transport and metabolism	Integral Membrane Protein	717	0.5	NA	NA	NA	NA	0.391703	No
b2308	hisQ	5585.28	4666.96	8270.8	12238.3	2.25802	1.95618	1.69416	1.24089	Yes	5	3	No	[E] Amino acid transport and metabolism	Integral Membrane Protein	687	0.53	NA	NA	NA	NA	0.362669	No
b2309	hisJ	14285.8	18890	17911.4	19182.9	2.75497	3.26538	2.54042	2.4883	Yes	5	2	No	[E] Amino acid transport and metabolism	Unknown	783	0.49	49	0.33	832	0.48	0.466211	Yes
b2310	argT	17511.3	14366.7	11095.8	9324.31	3.70079	5.27043	4.53149	2.44969	Yes	5	1	No	[E] Amino acid transport and metabolism	Periplasmic	783	0.5	146	0.36	929	0.48	0.427253	Yes
b2311	ubiX	280.52	381.807	739.765	1030.18	7.75747	5.76201	3.87138	3.41553	Yes	3	3	No	[H] Coenzyme transport and metabolism	Cytoplasmic	570	0.53	108	0.55	678	0.53	0.354279	No
b2312	purF	6532.26	8999.2	22863.7	28617.6	2.00449	1.54241	1.16791	1.50787	Yes	3	2	No	[F] Nucleotide transport and metabolism	Cytoplasmic	1518	0.53	386	0.49	1904	0.52	0.509428	No
b2313	cvpA	10993.3	14148.6	28870.4	40983.5	1.85058	1.49789	1.21151	1.33212	Yes	3	1	No	[R] General function prediction only	Integral Membrane Protein	489	0.49	36	0.5	525	0.49	0.342131	No
b2314	dedD	2416.39	2677.95	4473.75	3902.04	2.90942	2.47151	1.96864	2.16057	Yes	2	2	No	[S] Function unknown	Membrane Anchored	663	0.57	253	0.55	916	0.57	0.39001	No
b2315	folC	2613.4	3379.03	5459.91	6106.71	2.7976	2.04009	1.7158	1.76501	Yes	2	1	Yes	[H] Coenzyme transport and metabolism	Cytoplasmic	1269	0.56	18	0.5	1287	0.56	0.401028	No
b2316	accD	9341.4	10323.5	16596.1	19712.1	2.26926	1.84689	1.59029	1.63039	No	1	NA	Yes	[I] Lipid transport and metabolism	Cytoplasmic	915	0.55	267	0.46	1182	0.53	0.511076	No
b2317	dedA	2641.19	2880.46	5812.89	5761.11	2.83544	2.42823	2.05483	2.46578	Yes	4	4	No	[S] Function unknown	Integral Membrane Protein	660	0.49	583	0.53	1243	0.51	0.377245	No
b2318	truA	1699.48	2579.26	4296.54	5004.77	3.13003	2.35275	1.98241	2.21531	Yes	4	3	No	[J] Translation, ribosomal structure and biogenesis	Cytoplasmic	813	0.55	283	0.53	1096	0.55	0.378862	No
b2319	usg	2530.24	3887.8	7766.07	6949.9	2.85986	1.95731	1.62021	1.91244	Yes	4	2	No	[E] Amino acid transport and metabolism	Cytoplasmic	1014	0.55	242	0.5	1256	0.54	0.501105	No
b2320	pdxB	3241.65	4245.68	8481.61	12747.5	2.53155	1.80782	1.47536	1.7199	Yes	4	1	No	[E] Amino acid transport and metabolism	Cytoplasmic	1137	0.53	32	0.41	1169	0.53	0.372437	No
b2321	flk	759.689	1077.47	1892.5	2318.7	4.76149	3.15573	2.37081	2.37086	No	1	NA	No	NA	Membrane Anchored	996	0.52	NA	NA	NA	NA	0.289895	No
b2322	yfcJ	280.826	460.014	1134.65	1145.44	7.93208	5.19932	3.08342	3.41013	No	1	NA	No	[E] Amino acid transport and metabolism	Integral Membrane Protein	1179	0.57	420	0.55	1599	0.56	0.319512	No
b2323	fabB	14578.1	17105.4	25328.2	29399.9	1.83538	1.41855	1.21274	1.13239	No	1	NA	Yes	[I] Lipid transport and metabolism	Cytoplasmic	1221	0.57	36	0.39	1257	0.56	0.667388	No
b2324	mnmC	296.589	572.937	800.02	995.75	6.84124	3.98784	3.74107	3.67767	No	1	NA	No	NA	Cytoplasmic	2007	0.53	25	0.48	2032	0.53	0.33398	No
b2325	yfcL	954.92	1604.62	2786.37	3743.97	3.68668	2.53823	2.25882	1.78935	Yes	6	6	No	NA	Cytoplasmic	279	0.53	NA	NA	NA	NA	0.445646	No
b2326	yfcM	2375.97	3214.65	6371.58	9424.67	2.61527	1.98082	1.65404	1.31963	Yes	6	5	No	[S] Function unknown	Cytoplasmic	549	0.5	NA	NA	NA	NA	0.393092	No
b2327	yfcA	2749.66	3347.54	6313	8505.28	2.47699	1.92655	1.65845	1.32853	Yes	6	4	No	[R] General function prediction only	Integral Membrane Protein	810	0.53	NA	NA	NA	NA	0.306692	No
b2328	mepA	1129.42	2725.85	4797.05	4334.43	3.51355	2.02841	1.62116	1.59304	Yes	6	3	No	[M] Cell wall/membrane/envelope biogenesis	Periplasmic	825	0.55	170	0.53	995	0.55	0.383646	Yes
b2329	aroC	5018.01	7347.41	13399.5	12905.7	2.16456	1.58401	1.309	1.32793	Yes	6	2	No	[E] Amino acid transport and metabolism	Cytoplasmic	1086	0.57	442	0.51	1528	0.55	0.465815	No
b2330	prmB	8468.89	11468.2	18020.3	19867.8	1.9505	1.53407	1.32857	1.35424	Yes	6	1	No	NA	Cytoplasmic	933	0.53	32	0.44	965	0.52	0.52989	No
b2331	yfcN	415.288	546.298	790.307	1090.57	7.11814	5.14935	4.45411	3.81215	No	1	NA	No	[S] Function unknown	Cytoplasmic	552	0.53	385	0.49	937	0.52	0.378571	No
b2335	yfcR	50.2435	68.6656	91.3355	103.405	25.0003	18.5273	17.8025	18.1969	Yes	7	NA	No	[N] Cell motility	Periplasmic	513	0.49	NA	NA	NA	NA	0.288002	Yes
b2340	sixA	4258.69	4263.11	4505.48	4924.42	2.55717	2.6202	2.21871	1.82878	No	1	NA	No	[T] Signal transduction mechanisms	Cytoplasmic	486	0.53	68	0.43	554	0.52	0.416082	No
b2341	fadJ	2144.64	2911.44	1747.21	949.407	2.67928	2.19757	3.29943	3.46708	Yes	2	2	No	[I] Lipid transport and metabolism	Unknown	2145	0.52	NA	NA	NA	NA	0.371636	No
b2342	fadI	1916.63	1889.93	1756.46	915.591	2.83088	2.53564	2.8344	3.53623	Yes	2	1	No	[I] Lipid transport and metabolism	Unknown	1311	0.56	40	0.35	1351	0.55	0.374404	No
b2344	fadL	9192.9	6014.57	4681.81	4412.75	3.00581	3.26715	3.23192	3.30528	No	1	NA	No	[I] Lipid transport and metabolism	Outer Membrane B-barrel protein	1347	0.5	95	0.39	1442	0.49	0.506756	Yes
b2346	mlaA	1557.41	2819.54	3753.82	7437.61	3.26102	2.48906	1.95771	1.65402	No	1	NA	No	[M] Cell wall/membrane/envelope biogenesis	Outer membrane Lipoprotein	756	0.52	128	0.48	884	0.51	0.441983	No
b2347	yfdC	470.586	490.91	351.821	526.192	5.9367	5.14327	6.92967	5.62072	No	1	NA	No	[P] Inorganic ion transport and metabolism	Integral Membrane Protein	933	0.49	NA	NA	NA	NA	0.371879	No
b2351	gtrB	313.64	2884.63	723.453	8411.76	6.77615	2.46955	4.24485	2.21016	Yes	3	2	No	[M] Cell wall/membrane/envelope biogenesis	Integral Membrane Protein	921	0.4	NA	NA	NA	NA	0.27043	No
b2359	yfdP	58.107	80.0331	98.3041	150.578	29.4519	23.0779	32.3161	20.0089	Yes	2	1	No	NA	Cytoplasmic	447	0.49	NA	NA	NA	NA	0.422196	No
b2360	yfdQ	297.305	488.272	354.831	547.027	9.34819	8.82863	12.6857	7.94655	Yes	2	2	No	NA	Cytoplasmic	825	0.46	11	0.36	836	0.46	0.534704	No
b2364	dsdC	118.005	146.652	183.697	341.318	12.8436	8.92423	9.44273	6.2568	No	1	NA	No	[K] Transcription	Cytoplasmic	936	0.48	NA	NA	NA	NA	0.295905	No
b2365	dsdX	284.413	183.259	258.509	257.143	7.49999	9.98871	11.1733	9.10558	Yes	2	1	No	[E] Amino acid transport and metabolism	Integral Membrane Protein	1338	0.49	NA	NA	NA	NA	0.308066	No
b2366	dsdA	504.807	600.373	990.196	1242.38	6.18711	6.21508	6.12906	6.44896	Yes	2	2	No	[E] Amino acid transport and metabolism	Unknown	1329	0.51	567	0.49	1896	0.5	0.398893	No
b2371	yfdE	52.1863	124.398	93.854	127.188	25.9677	12.0902	22.185	17.4403	No	1	NA	No	[C] Energy production and conversion	Unknown	1146	0.45	NA	NA	NA	NA	0.264077	No
b2372	yfdV	32.595	68.2639	59.2215	86.5999	44.0742	16.9735	33.1514	18.8978	No	1	NA	No	[R] General function prediction only	Integral Membrane Protein	945	0.45	NA	NA	NA	NA	0.33436	No
b2373	oxc	44.3428	102.455	77.8419	115.233	33.588	13.2978	24.941	18.7089	No	1	NA	No	[E] Amino acid transport and metabolism	Cytoplasmic	1695	0.47	NA	NA	NA	NA	0.3723	No
b2374	frc	54.5726	103.606	109.757	132.314	23.7014	12.1938	16.8611	14.7014	No	1	NA	No	[C] Energy production and conversion	Cytoplasmic	1251	0.47	NA	NA	NA	NA	0.424045	No
b2379	alaC	4726.41	5642.64	8796.71	8441.2	2.27126	2.01812	1.82623	1.74143	No	1	NA	No	[E] Amino acid transport and metabolism	Cytoplasmic	1239	0.55	61	0.59	1300	0.55	0.450277	No
b2381	ypdB	612.696	887.498	1134.17	1624.34	4.84345	3.42305	3.30833	2.64528	Yes	3	2	No	[K] Transcription	Cytoplasmic	735	0.47	374	0.54	1109	0.5	0.431306	No
b2382	ypdC	153.892	229.218	249.36	254.478	11.804	7.34212	8.50427	7.12437	Yes	3	3	No	[K] Transcription	Cytoplasmic	858	0.54	98	0.44	956	0.53	0.347034	No
b2383	fryA	75.6739	162.475	340.024	225.139	16.5886	9.62331	6.79235	9.46307	Yes	5	5	No	[G] Carbohydrate transport and metabolism	Cytoplasmic	2496	0.55	NA	NA	NA	NA	0.433555	No
b2384	ypdE	96.4328	231.264	365.727	278.051	19.0806	9.4308	7.81231	11.262	Yes	5	4	No	[G] Carbohydrate transport and metabolism	Cytoplasmic	1038	0.58	NA	NA	NA	NA	0.345041	No
b2385	ypdF	109.546	166.882	209.137	169.768	15.3476	10.0017	11.0197	14.0165	Yes	5	3	No	[E] Amino acid transport and metabolism	Cytoplasmic	1086	0.57	NA	NA	NA	NA	0.367862	No
b2388	glk	2790.1	3155.96	4753.66	4676.42	2.55928	2.02724	1.75439	1.91275	No	1	NA	No	[G] Carbohydrate transport and metabolism	Unknown	966	0.52	506	0.51	1472	0.51	0.390274	No
b2389	yfeO	310.305	371.637	366.728	420.123	7.60953	5.88702	5.91413	6.021	No	1	NA	No	[P] Inorganic ion transport and metabolism	Integral Membrane Protein	1257	0.54	NA	NA	NA	NA	0.263815	No
b2390	ypeC	311.929	503.843	421.664	336.34	7.48061	4.66272	6.05635	5.95204	No	1	NA	No	NA	Periplasmic	327	0.54	NA	NA	NA	NA	0.441667	Yes
b2392	mntH	699.518	837.523	1274.01	1569.47	4.56138	2.88701	2.90905	2.19519	No	1	NA	No	[P] Inorganic ion transport and metabolism	Integral Membrane Protein	1239	0.53	186	0.34	1425	0.51	0.341385	No
b2393	nupC	2595.03	4721.64	9394.44	12148.1	2.64754	1.73544	1.3405	1.41701	No	1	NA	No	[F] Nucleotide transport and metabolism	Integral Membrane Protein	1203	0.5	348	0.36	1551	0.47	0.572291	No
b2395	yfeA	257.307	443.49	641.198	935.779	7.56639	4.65861	4.19594	3.90819	No	1	NA	No	[T] Signal transduction mechanisms	Integral Membrane Protein	2190	0.49	133	0.49	2323	0.49	0.30705	No
b2400	gltX	3792.37	6689.31	11899	15185.1	2.49872	1.67515	1.34646	1.91106	No	1	NA	Yes	[J] Translation, ribosomal structure and biogenesis	Cytoplasmic	1416	0.53	83	0.46	1499	0.52	0.629309	No
b2406	xapB	106.541	117.612	118.797	192.596	16.6624	11.0045	12.4908	12.1383	Yes	2	2	No	[E] Amino acid transport and metabolism	Integral Membrane Protein	1257	0.48	NA	NA	NA	NA	0.363281	No
b2409	yfeR	174.368	275.043	400.553	315.91	11.7536	7.83914	6.71381	8.46089	No	1	NA	No	[K] Transcription	Cytoplasmic	927	0.54	NA	NA	NA	NA	0.331354	No
b2410	yfeH	1720.3	2376.8	3917.97	7793.46	3.2347	2.41531	1.88592	1.47659	No	1	NA	No	[R] General function prediction only	Integral Membrane Protein	999	0.52	20	0.4	1019	0.52	0.394237	No
b2411	ligA	1868.97	3820.04	4915.15	5632.65	2.85777	1.94958	1.85339	1.66687	Yes	2	1	Yes	[L] Replication, recombination and repair	Cytoplasmic	2016	0.54	NA	NA	NA	NA	0.464754	No
b2412	zipA	1037.12	1593.7	2299.94	1859.56	3.91576	2.67414	2.23171	2.47151	No	1	NA	Yes	[D] Cell cycle control, cell division, chromosome partitioning	Membrane Anchored	987	0.55	47	0.4	1034	0.54	0.473703	No
b2413	cysZ	1850.23	1905.83	4651.63	5330.93	3.15288	2.5526	1.71142	1.82534	No	1	NA	No	[E] Amino acid transport and metabolism	Integral Membrane Protein	762	0.5	39	0.41	801	0.5	0.349499	No
b2414	cysK	27289.2	40027	64212.8	76157.4	1.61111	1.84689	1.59623	2.74302	No	1	NA	No	[E] Amino acid transport and metabolism	Cytoplasmic	972	0.5	319	0.47	1291	0.49	0.488647	No
b2415	ptsH	11435.8	19790	30039.5	38439	2.87345	2.31897	1.80744	2.64587	Yes	3	1	No	[G] Carbohydrate transport and metabolism	Cytoplasmic	258	0.51	163	0.49	421	0.5	0.690956	No
b2416	ptsI	14252.5	24112.3	43775.9	46218.9	2.00507	1.67379	1.43451	2.01053	Yes	3	2	No	[G] Carbohydrate transport and metabolism	Cytoplasmic	1728	0.5	293	0.49	2021	0.5	0.561521	No
b2417	crr	11507.1	18483	25935.6	29461.8	4.31415	3.95467	2.80019	3.08105	Yes	3	3	No	[G] Carbohydrate transport and metabolism	Cytoplasmic	510	0.47	224	0.47	734	0.47	0.678446	No
b2418	pdxK	2239.33	3527.25	6047.39	7927.99	2.7332	2.68628	2.85861	6.63472	No	1	NA	No	[H] Coenzyme transport and metabolism	Cytoplasmic	852	0.52	NA	NA	NA	NA	0.341677	No
b2420	yfeS	240.456	503.693	311.313	871.403	8.59119	5.19955	8.80927	3.4608	Yes	2	2	No	[S] Function unknown	Cytoplasmic	735	0.39	NA	NA	NA	NA	0.406377	No
b2421	cysM	6695.21	9254.42	18569	23092	1.91765	1.91447	1.94327	1.25199	Yes	5	5	No	[E] Amino acid transport and metabolism	Cytoplasmic	912	0.56	184	0.53	1096	0.56	0.378442	No
b2422	cysA	5174.2	8098.33	13611	13678.6	2.08431	2.24774	2.85492	1.25191	Yes	5	4	No	[P] Inorganic ion transport and metabolism	Cytoplasmic	1098	0.59	146	0.52	1244	0.58	0.473392	No
b2423	cysW	2001.78	3771.64	6508.31	6677.79	2.60804	1.88134	1.63337	1.37346	Yes	5	3	No	NA	Integral Membrane Protein	876	0.57	NA	NA	NA	NA	0.431025	No
b2424	cysU	2600.48	3868.74	7301.1	9031.71	2.45746	1.82068	1.44664	1.25644	Yes	5	2	No	[O] Posttranslational modification, protein turnover, chaperones	Integral Membrane Protein	834	0.56	150	0.57	984	0.56	0.38568	No
b2425	cysP	3438.91	5372.01	8330.59	9845.57	2.4672	1.74848	1.35149	1.3553	Yes	5	1	No	[P] Inorganic ion transport and metabolism	Periplasmic	1017	0.54	30	0.33	1047	0.53	0.541408	Yes
b2426	ucpA	8228.47	6211.81	7321.71	4778.11	2.05106	1.96221	1.92048	1.84697	No	1	NA	No	NA	Cytoplasmic	792	0.55	49	0.41	841	0.54	0.41161	No
b2427	murR	70.9781	108.575	164.515	229.253	19.3019	12.0616	12.8266	9.70511	No	1	NA	No	[K] Transcription	Cytoplasmic	858	0.52	66	0.5	924	0.52	0.341117	No
b2428	murQ	865.13	927.315	1261.6	947.071	4.25763	3.81229	3.87654	4.03488	Yes	3	1	No	[R] General function prediction only	Cytoplasmic	897	0.54	116	0.41	1013	0.52	0.407296	No
b2429	murP	577.981	641.077	905.004	552.548	5.06249	4.19301	4.28877	4.76384	Yes	3	2	No	[G] Carbohydrate transport and metabolism	Integral Membrane Protein	1425	0.57	120	0.48	1545	0.56	0.384379	No
b2430	yfeW	396.117	462.111	618.399	397.075	5.82832	4.98992	5.83823	6.14982	Yes	3	3	No	[V] Defense mechanisms	Periplasmic	1305	0.52	NA	NA	NA	NA	0.406284	No
b2431	yfeX	1405.04	2145.34	4199.21	4310.35	3.92159	2.85171	2.26054	2.59526	Yes	2	2	No	NA	Cytoplasmic	900	0.56	45	0.42	945	0.55	0.549686	No
b2432	yfeY	1682	1652.53	2349.73	2529.02	4.05351	3.03654	2.42351	2.19908	Yes	2	1	No	NA	Outer membrane Lipoprotein	576	0.51	230	0.48	806	0.5	0.411306	Yes
b2433	yfeZ	1527.96	2286.17	3660.87	5385.63	3.13989	2.35065	1.89117	1.60369	Yes	2	2	No	NA	Integral Membrane Protein	450	0.53	NA	NA	NA	NA	0.308284	No
b2434	ypeA	3092.75	3740.58	5793.13	8043.45	2.51497	1.9873	1.63797	1.44533	Yes	2	1	No	NA	Cytoplasmic	426	0.52	164	0.4	590	0.48	0.367177	No
b2435	amiA	714.822	1491.53	2035.8	3141.58	4.53832	2.61804	2.25361	1.94036	Yes	2	1	No	[M] Cell wall/membrane/envelope biogenesis	Periplasmic	870	0.5	73	0.41	943	0.49	0.377631	No
b2436	hemF	649.885	1084.32	1835.87	2053.97	4.45763	2.54448	2.35761	1.94549	Yes	2	2	No	[H] Coenzyme transport and metabolism	Cytoplasmic	900	0.55	273	0.51	1173	0.54	0.414228	No
b2441	eutB	4468.89	4748.28	9358.61	10470.8	4.54965	7.18496	8.6074	3.06414	Yes	5	1	No	NA	Cytoplasmic	1362	0.56	131	0.49	1493	0.55	0.482672	No
b2442	intZ	836.458	1470.57	1834.72	2452.55	4.14542	2.7214	2.29678	2.2801	No	1	NA	No	[L] Replication, recombination and repair	Cytoplasmic	1296	0.53	NA	NA	NA	NA	0.227418	No
b2444	yffM	78.619	112.232	147.152	202.407	17.5044	12.6872	13.2275	10.3511	Yes	2	1	No	NA	Cytoplasmic	246	0.49	294	0.5	540	0.49	0.437699	No
b2446	yffO	103.659	144.473	132.477	220.667	15.8349	10.464	17.2219	9.77213	Yes	2	1	No	NA	Cytoplasmic	417	0.49	NA	NA	NA	NA	0.276955	No
b2447	yffP	256.611	312.534	338.961	359.527	8.6307	7.61331	10.6065	6.85127	Yes	2	2	No	NA	Cytoplasmic	594	0.52	NA	NA	NA	NA	0.441176	No
b2451	eutA	42.6293	101.021	150.15	110.654	39.0713	23.3919	20.5713	23.9888	Yes	2	2	No	[E] Amino acid transport and metabolism	Cytoplasmic	1404	0.59	621	0.55	2025	0.58	0.378749	No
b2454	eutJ	114.583	201.326	343.173	232.941	18.6106	11.1318	9.58159	13.9404	Yes	4	3	No	[E] Amino acid transport and metabolism	Cytoplasmic	837	0.59	NA	NA	NA	NA	0.404834	No
b2459	eutT	185.794	155.521	208.225	119.628	11.6363	14.3588	20.0184	23.9277	Yes	6	4	No	[E] Amino acid transport and metabolism	Cytoplasmic	804	0.59	NA	NA	NA	NA	0.399022	No
b2460	eutQ	765.49	516.02	697.582	318.537	5.54661	7.51187	10.1066	11.8717	Yes	6	3	No	[E] Amino acid transport and metabolism	Cytoplasmic	702	0.56	NA	NA	NA	NA	0.5091	No
b2461	eutP	150.308	108.082	138.364	115.143	11.4143	11.7924	17.5208	18.9963	Yes	6	2	No	[E] Amino acid transport and metabolism	Periplasmic	480	0.5	NA	NA	NA	NA	0.299478	No
b2463	maeB	16477.4	21194	22511.8	12210.6	3.09933	4.16333	3.62028	3.0405	No	1	NA	No	[C] Energy production and conversion	Unknown	2280	0.54	121	0.5	2401	0.54	0.514599	No
b2464	talA	4493.98	2360.92	3851.39	6217.8	3.98022	4.80452	4.24782	4.51558	Yes	2	1	No	[G] Carbohydrate transport and metabolism	Cytoplasmic	951	0.5	NA	NA	NA	NA	0.417617	No
b2466	ypfG	206.943	436.373	346.653	302.899	10.5882	5.85468	8.42308	8.78141	No	1	NA	No	NA	Unknown	1044	0.55	36	0.53	1080	0.55	0.315149	Yes
b2467	nudK	555.143	857.054	1192.71	2109.86	5.50321	4.0765	3.5524	3.22363	No	1	NA	No	[L] Replication, recombination and repair	Cytoplasmic	576	0.49	23	0.57	599	0.49	0.440904	No
b2468	aegA	114.537	180.295	250.956	165.627	14.6514	10.4294	9.17466	16.8692	No	1	NA	No	[C] Energy production and conversion	Cytoplasmic	1980	0.56	NA	NA	NA	NA	0.420175	No
b2469	narQ	400.057	718.348	970.555	1176.78	6.05757	3.83305	3.30581	3.26962	No	1	NA	No	[T] Signal transduction mechanisms	Integral Membrane Protein	1701	0.52	163	0.4	1864	0.51	0.358326	No
b2470	acrD	96.4094	183.128	233.607	259.377	16.6565	9.75863	9.46255	11.3313	No	1	NA	No	[V] Defense mechanisms	Integral Membrane Protein	3114	0.54	624	0.51	3738	0.54	0.401752	No
b2471	yffB	1961.45	2675.58	4828.48	6148.27	2.96459	2.31328	2.05942	1.68544	Yes	3	1	No	[P] Inorganic ion transport and metabolism	Cytoplasmic	357	0.47	NA	NA	NA	NA	0.444577	No
b2472	dapE	3641.03	6676.17	10378.4	11204.1	2.4624	1.82283	1.62513	1.39639	Yes	3	2	Yes	[E] Amino acid transport and metabolism	Cytoplasmic	1128	0.53	270	0.49	1398	0.53	0.368604	No
b2473	ypfH	394.215	463.352	689.095	720.167	6.11682	4.6504	4.52804	4.51801	No	1	NA	No	[R] General function prediction only	Cytoplasmic	699	0.54	486	0.51	1185	0.53	0.40407	No
b2474	tmcA	577.584	890.701	1872.98	2299.55	4.55782	3.25213	2.43022	2.24937	Yes	2	2	No	[R] General function prediction only	Cytoplasmic	2016	0.55	NA	NA	NA	NA	0.296989	No
b2475	ypfJ	1985.39	2105.65	3727.3	4472.33	2.9636	2.41222	1.80436	1.80201	Yes	2	1	No	[R] General function prediction only	Membrane Anchored	864	0.54	288	0.51	1152	0.53	0.406414	No
b2476	purC	10281.6	13230.3	23950.8	30465.4	1.83791	1.59527	1.26632	3.01306	No	1	NA	No	[F] Nucleotide transport and metabolism	Cytoplasmic	714	0.52	163	0.47	877	0.51	0.598741	No
b2477	bamC	5370.54	7688.09	14418.9	15828.1	2.60404	1.81318	1.31664	1.41071	Yes	2	2	No	NA	Outer membrane Lipoprotein	1035	0.55	368	0.53	1403	0.55	0.538181	No
b2478	dapA	16255.1	20246.3	40821.6	46945.3	1.92137	1.39011	1.14645	1.27524	Yes	2	1	Yes	[E] Amino acid transport and metabolism	Cytoplasmic	879	0.52	24	0.54	903	0.52	0.418919	No
b2479	gcvR	5520.22	6935.16	12348.3	17723.3	2.15751	1.6472	1.34584	1.42279	No	1	NA	No	NA	Cytoplasmic	573	0.5	99	0.37	672	0.48	0.327383	No
b2480	bcp	4533.15	5289.84	10989	14558.3	2.23914	1.80997	1.44245	2.84351	No	1	NA	No	[O] Posttranslational modification, protein turnover, chaperones	Cytoplasmic	471	0.49	410	0.5	881	0.5	0.528812	No
b2484	hyfD	58.6049	68.6092	122.059	108.386	21.5784	20.8397	17.0456	17.7324	Yes	12	4	No	[C] Energy production and conversion	Integral Membrane Protein	1440	0.55	NA	NA	NA	NA	0.331481	No
b2485	hyfE	50.5851	59.2924	82.7392	104.751	23.6228	18.8367	19.046	17.6565	Yes	12	5	No	[C] Energy production and conversion	Integral Membrane Protein	651	0.53	NA	NA	NA	NA	0.37139	No
b2486	hyfF	49.6644	73.2826	93.3092	117.18	26.7735	19.263	27.4231	25.9575	Yes	12	6	No	[C] Energy production and conversion	Integral Membrane Protein	1581	0.54	623	0.54	2204	0.54	0.329763	No
b2487	hyfG	141.003	188.562	294.404	314.575	13.4417	12.1126	10.0073	8.94938	Yes	12	7	No	[C] Energy production and conversion	Cytoplasmic	1668	0.54	83	0.53	1751	0.54	0.387715	No
b2488	hyfH	102.063	173.923	260.4	221.48	18.7176	11.4197	9.37958	11.7687	Yes	12	8	No	[C] Energy production and conversion	Cytoplasmic	546	0.55	159	0.54	705	0.55	0.397288	No
b2489	hyfI	90.5133	169.219	251.54	185.666	17.1442	10.2012	10.4497	12.4826	Yes	12	9	No	[C] Energy production and conversion	Cytoplasmic	759	0.56	358	0.54	1117	0.55	0.308093	No
b2490	hyfJ	97.6319	121.256	236.864	205.426	16.8367	11.5867	9.61117	8.91125	Yes	12	10	No	NA	Cytoplasmic	414	0.53	96	0.53	510	0.53	0.390726	No
b2492	focB	80.6008	121.778	189.862	179.501	19.4626	12.0826	13.1569	13.618	Yes	12	12	No	[P] Inorganic ion transport and metabolism	Integral Membrane Protein	849	0.51	NA	NA	NA	NA	0.322097	No
b2493	yfgO	1371.51	1616.74	3248.83	3496.9	3.46095	2.60029	1.86816	1.91482	No	1	NA	No	[R] General function prediction only	Integral Membrane Protein	1062	0.54	192	0.45	1254	0.53	0.353101	No
b2494	yfgC	2483.66	2654.86	3695.67	4177.55	3.07162	2.42537	1.88546	1.86417	Yes	2	1	No	[R] General function prediction only	Unknown	1464	0.54	107	0.47	1571	0.53	0.381697	No
b2495	yfgD	454.309	811.561	686.443	696.656	6.00393	3.5898	4.08631	4.39806	Yes	2	2	No	[P] Inorganic ion transport and metabolism	Cytoplasmic	360	0.52	NA	NA	NA	NA	0.388831	No
b2496	hda	294.47	572.508	1673.21	1999.72	7.91888	4.11027	2.57219	2.69593	No	1	NA	No	[L] Replication, recombination and repair	Cytoplasmic	702	0.54	620	0.52	1322	0.53	0.323472	No
b2497	uraA	1114.8	3708.2	12517.6	16143.5	3.6502	2.48629	1.71306	4.23008	Yes	2	2	No	[F] Nucleotide transport and metabolism	Integral Membrane Protein	1290	0.52	427	0.48	1717	0.51	0.404198	No
b2498	upp	776.987	1991.2	4004.42	4910.71	4.86703	3.15952	2.54841	3.5353	Yes	2	1	No	[F] Nucleotide transport and metabolism	Cytoplasmic	627	0.53	37	0.43	664	0.52	0.593887	No
b2499	purM	10494.7	11671.9	30224.3	37972.5	1.80125	1.42537	0.999864	1.83888	Yes	2	1	No	[F] Nucleotide transport and metabolism	Cytoplasmic	1038	0.53	44	0.45	1082	0.53	0.495118	No
b2500	purN	3707.22	5525.12	14670.8	23093.4	2.40389	1.76097	1.21686	1.70256	Yes	2	2	No	[F] Nucleotide transport and metabolism	Cytoplasmic	639	0.54	154	0.53	793	0.54	0.420756	No
b2501	ppk	1167.33	1894.59	2845.26	4428.59	3.60233	2.34183	2.16832	2.03987	Yes	2	1	No	[P] Inorganic ion transport and metabolism	Cytoplasmic	2067	0.49	594	0.53	2661	0.5	0.4154	No
b2502	ppx	1265.75	2425.56	2747.12	3727.88	3.32563	2.2498	2.24129	2.00577	Yes	2	2	No	[F] Nucleotide transport and metabolism	Unknown	1542	0.51	582	0.5	2124	0.51	0.370458	No
b2507	guaA	6182.68	10656.8	27227.6	35363	2.18626	1.76384	1.44864	2.21084	Yes	2	2	No	[F] Nucleotide transport and metabolism	Cytoplasmic	1578	0.54	180	0.51	1758	0.54	0.642585	No
b2508	guaB	7385.69	12751.7	33507.8	42979.1	1.98011	1.46383	1.1751	1.38287	Yes	2	1	No	[F] Nucleotide transport and metabolism	Cytoplasmic	1467	0.55	37	0.41	1504	0.54	0.670608	No
b2511	der	2576.23	3870.5	6099.81	8231.19	2.94105	2.3407	2.1808	2.26596	Yes	2	2	Yes	[R] General function prediction only	Cytoplasmic	1473	0.52	496	0.5	1969	0.52	0.488268	No
b2512	bamB	4286.21	6298.67	10649.5	14888.4	2.76359	2.06542	1.77188	1.61019	Yes	2	1	No	[S] Function unknown	Outer membrane Lipoprotein	1179	0.53	527	0.51	1706	0.52	0.471226	No
b2513	yfgM	3605.26	5030	9510.72	12689.5	2.48482	1.87831	1.59486	1.43061	No	1	NA	No	[S] Function unknown	Membrane Anchored	621	0.5	343	0.53	964	0.51	0.484224	No
b2514	hisS	5556.38	9090.85	14886.8	19989.8	2.08121	1.51845	1.28199	1.20774	No	1	NA	Yes	[J] Translation, ribosomal structure and biogenesis	Cytoplasmic	1275	0.55	377	0.52	1652	0.54	0.498872	No
b2515	ispG	1983.78	3583.53	5095.53	6223.98	2.83802	1.86927	1.685	1.49916	Yes	2	NA	Yes	[I] Lipid transport and metabolism	Cytoplasmic	1119	0.53	177	0.53	1296	0.53	0.493383	No
b2516	rodZ	2281.6	3459.77	4939.87	5437.56	3.07521	2.01306	1.73412	1.72816	No	1	NA	No	[S] Function unknown	Membrane Anchored	1014	0.55	516	0.48	1530	0.52	0.411137	No
b2517	rlmN	1609.47	2655.3	4864.97	4208.33	3.94169	2.29772	1.79382	2.79467	No	1	NA	No	[R] General function prediction only	Cytoplasmic	1155	0.53	87	0.59	1242	0.53	0.525878	No
b2518	ndk	19627.9	27667.7	46008.3	39377.2	2.53757	1.58396	1.22957	1.67106	No	1	NA	No	[F] Nucleotide transport and metabolism	Cytoplasmic	432	0.52	49	0.39	481	0.51	0.686749	No
b2519	pbpC	119.392	249.298	263.812	172.48	16.6932	9.85481	10.2284	16.8333	Yes	2	2	No	[M] Cell wall/membrane/envelope biogenesis	Unknown	2313	0.57	102	0.57	2415	0.57	0.321711	No
b2520	yfhM	575.226	749.397	989.214	758.593	4.98153	3.86203	4.14676	4.02663	Yes	2	1	No	[R] General function prediction only	Inner membrane Lipoprotein	4962	0.53	665	0.5	5627	0.53	0.405909	Yes
b2521	sseA	3956.73	3551.98	4203.05	4040.01	2.99116	4.77341	5.72582	3.38455	No	1	NA	No	NA	Unknown	846	0.53	107	0.44	953	0.52	0.370476	No
b2524	iscX	10962.1	12743.6	22426.9	36291.5	2.23717	2.34473	2.44408	2.72856	Yes	4	4	No	[S] Function unknown	Cytoplasmic	201	0.5	254	0.53	455	0.52	0.431529	No
b2525	fdx	11424.4	14598.3	22147.3	34970.4	2.15338	2.25308	2.33911	2.42013	Yes	4	3	No	[C] Energy production and conversion	Cytoplasmic	336	0.52	NA	NA	NA	NA	0.568632	No
b2526	hscA	6463.54	10244.1	16200.6	23353.9	2.04481	1.6648	1.6111	1.5826	Yes	4	2	No	[O] Posttranslational modification, protein turnover, chaperones	Cytoplasmic	1851	0.58	NA	NA	NA	NA	0.490732	No
b2527	hscB	6750.8	10125.6	14191.3	23203.2	1.96038	1.51301	1.48257	1.36331	Yes	4	1	No	[O] Posttranslational modification, protein turnover, chaperones	Cytoplasmic	516	0.52	398	0.54	914	0.53	0.411693	No
b2528	iscA	30018	35002.2	49392.2	68336.7	3.36975	4.0767	2.97695	3.33953	Yes	4	4	No	[S] Function unknown	Cytoplasmic	324	0.52	238	0.49	562	0.51	0.494701	No
b2529	iscU	28042.3	30859.5	41983.8	50251.1	3.28059	4.40275	3.51512	3.82055	Yes	4	3	No	[C] Energy production and conversion	Cytoplasmic	387	0.5	105	0.48	492	0.5	0.590421	No
b2530	iscS	39656.5	52905.1	67634.8	76726.1	2.95177	3.48103	3.08626	4.52628	Yes	4	2	No	NA	Cytoplasmic	1215	0.53	598	0.52	1813	0.53	0.626845	No
b2531	iscR	27250	32802.8	36914.2	50807.4	2.40589	2.80446	2.51683	4.09077	Yes	4	1	No	[K] Transcription	Cytoplasmic	489	0.54	68	0.49	557	0.53	0.501892	No
b2532	trmJ	418.03	752.362	1373.96	1212.69	5.9661	3.7892	2.82139	3.01108	No	1	NA	No	[J] Translation, ribosomal structure and biogenesis	Cytoplasmic	741	0.55	382	0.48	1123	0.53	0.440992	No
b2533	suhB	646.659	1246.7	3096.76	3516.03	5.05729	3.08385	1.88254	2.6761	No	1	NA	Yes	[G] Carbohydrate transport and metabolism	Cytoplasmic	804	0.54	92	0.48	896	0.54	0.673122	No
b2536	hcaT	445.935	520.97	901.721	851.952	6.35683	5.39203	3.96571	4.20542	No	1	NA	No	[E] Amino acid transport and metabolism	Integral Membrane Protein	1140	0.56	18	0.67	1158	0.57	0.335453	No
b2537	hcaR	5441.66	4161.62	2595.07	2216.26	2.13236	2.03159	2.64183	2.59048	No	1	NA	No	[K] Transcription	Unknown	891	0.5	669	0.48	1560	0.49	0.319651	No
b2538	hcaE	934.75	1075.33	1178.92	843.621	4.07299	3.51514	3.40233	4.46533	Yes	5	1	No	[P] Inorganic ion transport and metabolism	Cytoplasmic	1362	0.53	574	0.47	1936	0.51	0.440717	No
b2539	hcaF	618.572	706.727	739.665	599.304	4.91214	4.36271	4.40643	5.44971	Yes	5	2	No	NA	Cytoplasmic	519	0.52	NA	NA	NA	NA	0.405878	No
b2540	hcaC	497.482	596.902	608.458	424.192	5.59364	4.68249	5.08082	6.50912	Yes	5	3	No	[P] Inorganic ion transport and metabolism	Cytoplasmic	321	0.55	NA	NA	NA	NA	0.337372	No
b2541	hcaB	243.238	338.539	368.418	262.542	8.11089	6.43812	7.41606	9.04767	Yes	5	4	No	[I] Lipid transport and metabolism	Cytoplasmic	813	0.56	NA	NA	NA	NA	0.360843	No
b2542	hcaD	520.174	587.89	794.764	536.161	5.50711	5.3511	5.38221	6.98536	Yes	5	5	No	[R] General function prediction only	Periplasmic	1203	0.54	NA	NA	NA	NA	0.345929	Yes
b2543	yphA	1078.47	544.708	608.63	840.48	3.95061	5.0631	5.60609	4.08314	No	1	NA	No	NA	Integral Membrane Protein	495	0.49	237	0.49	732	0.49	0.25624	No
b2544	yphB	798.376	860.451	1397.84	1172.95	5.4976	5.61241	5.16159	4.14433	Yes	2	2	No	[G] Carbohydrate transport and metabolism	Cytoplasmic	873	0.55	16	0.44	889	0.55	0.340572	No
b2545	yphC	1151.54	1420.35	2148.08	1393.64	4.90952	5.0486	4.51859	4.07922	Yes	2	1	No	[E] Amino acid transport and metabolism	Cytoplasmic	1062	0.55	668	0.57	1730	0.56	0.441232	No
b2546	yphD	190.411	186.444	240.31	186.044	13.8382	12.8274	15.9007	15.4939	Yes	3	3	No	[G] Carbohydrate transport and metabolism	Integral Membrane Protein	999	0.56	NA	NA	NA	NA	0.343692	No
b2547	yphE	366.969	325.022	400.636	260.275	8.95043	8.65087	8.41439	10.6005	Yes	3	2	No	[G] Carbohydrate transport and metabolism	Cytoplasmic	1512	0.56	NA	NA	NA	NA	0.371602	No
b2549	yphG	153.696	150.314	155.128	162.854	13.23	12.532	14.61	17.0049	No	1	NA	No	NA	Cytoplasmic	3282	0.55	NA	NA	NA	NA	0.414598	No
b2550	yphH	181.794	268.047	372.443	483.199	10.0804	6.40372	6.22221	5.78781	No	1	NA	No	NA	Cytoplasmic	1194	0.51	NA	NA	NA	NA	0.360182	No
b2551	glyA	15318.3	16986.5	34145.6	46003.5	1.77494	1.51209	1.36735	2.97803	No	1	NA	No	[E] Amino acid transport and metabolism	Cytoplasmic	1254	0.53	64	0.45	1318	0.53	0.716358	No
b2552	hmp	1800.96	2930.32	4529	4518.66	5.25782	7.16381	5.66419	9.4509	No	1	NA	No	[C] Energy production and conversion	Cytoplasmic	1191	0.52	560	0.44	1751	0.5	0.508956	No
b2553	glnB	587.432	834.434	1293.35	1543.59	5.05908	3.75466	3.54176	4.24258	Yes	2	2	No	[E] Amino acid transport and metabolism	Cytoplasmic	339	0.51	95	0.43	434	0.49	0.483878	No
b2554	glrR	536.499	775.468	1517.5	1827.8	5.02062	3.40562	2.70851	2.47333	Yes	2	1	No	[T] Signal transduction mechanisms	Cytoplasmic	1335	0.55	NA	NA	NA	NA	0.39467	No
b2555	yfhG	759.929	1328.21	1652.32	2295.12	4.53257	2.79244	2.54965	2.28305	No	1	NA	No	NA	Outer membrane Lipoprotein	714	0.54	632	0.51	1346	0.53	0.371844	No
b2556	glrK	294.896	394.148	539.5	621.333	7.58061	5.75677	4.9711	5.18348	No	1	NA	No	[T] Signal transduction mechanisms	Integral Membrane Protein	1428	0.53	25	0.52	1453	0.53	0.335835	No
b2557	purL	5686.82	7480.63	17363	17651.5	2.11726	1.79795	1.56194	1.53135	No	1	NA	No	[F] Nucleotide transport and metabolism	Cytoplasmic	3888	0.57	46	0.52	3934	0.57	0.525616	No
b2559	tadA	469.464	1038.37	1555.46	1662.23	5.83481	3.38263	2.76018	2.93813	Yes	2	2	Yes	[F] Nucleotide transport and metabolism	Unknown	504	0.55	24	0.33	528	0.54	0.361593	No
b2560	yfhB	1327.26	1255.26	1992.09	2311.39	3.53738	2.98745	2.331	2.33758	Yes	2	1	No	NA	Membrane Anchored	636	0.52	NA	NA	NA	NA	0.353246	No
b2561	yfhH	457.062	527.978	804.773	834.166	5.66561	5.01034	3.862	4.40443	No	1	NA	No	[K] Transcription	Unknown	849	0.52	52	0.48	901	0.51	0.357488	No
b2563	acpS	1123.83	1925.68	3008.28	3281.87	4.06101	3.55512	2.99343	2.79984	Yes	5	5	Yes	[I] Lipid transport and metabolism	Cytoplasmic	381	0.51	NA	NA	NA	NA	0.345315	No
b2564	pdxJ	3758.86	5258.16	9634.72	9874.65	2.75866	3.38384	2.944	2.3688	Yes	5	4	No	[H] Coenzyme transport and metabolism	Cytoplasmic	732	0.56	22	0.32	754	0.56	0.511559	No
b2565	recO	328.127	577.93	1134.33	1598.65	6.52806	3.81623	2.94501	2.46887	Yes	5	3	No	[L] Replication, recombination and repair	Cytoplasmic	729	0.54	NA	NA	NA	NA	0.363858	No
b2566	era	1576.93	2571.82	4531.42	6168.1	3.28255	2.1911	1.74628	1.54793	Yes	5	2	Yes	[R] General function prediction only	Cytoplasmic	906	0.52	622	0.51	1528	0.52	0.514995	No
b2567	rnc	688.552	864.277	1603.57	3055.25	4.77522	3.58522	2.53405	2.13339	Yes	5	1	Yes	[K] Transcription	Cytoplasmic	681	0.51	204	0.48	885	0.5	0.404438	No
b2568	lepB	1800.33	2521.89	4636.62	5788.66	3.53103	2.36083	1.77849	1.73027	Yes	2	2	Yes	[U] Intracellular trafficking, secretion, and vesicular transport	Outer membrane Lipoprotein	975	0.52	682	0.52	1657	0.52	0.446136	No
b2569	lepA	4591.94	7354.18	11427.2	12322.5	2.37822	1.63009	1.37006	1.44593	Yes	2	1	No	[M] Cell wall/membrane/envelope biogenesis	Cytoplasmic	1800	0.54	371	0.49	2171	0.53	0.542559	No
b2570	rseC	1476.88	967.11	2002.84	3410.32	3.46799	3.21353	2.51339	1.91913	Yes	4	4	No	[T] Signal transduction mechanisms	Integral Membrane Protein	480	0.55	669	0.51	1149	0.53	0.315054	No
b2571	rseB	2905.87	2679.57	3334.48	3838.09	2.92403	2.39282	2.06184	1.78112	Yes	4	3	No	[T] Signal transduction mechanisms	Periplasmic	957	0.51	280	0.52	1237	0.51	0.348793	Yes
b2572	rseA	17486.3	9505.21	12302.6	12040.6	2.56831	2.54428	2.07338	1.40207	Yes	4	2	No	[T] Signal transduction mechanisms	Unknown	651	0.52	228	0.5	879	0.52	0.402836	No
b2573	rpoE	15526.2	8872.85	9639.73	11282.3	2.52744	2.43773	1.94896	1.39088	Yes	4	1	Yes	[K] Transcription	Cytoplasmic	576	0.49	153	0.44	729	0.48	0.318388	No
b2574	nadB	1560.44	3235.37	5746	7979.14	3.15837	1.95696	1.49834	1.37919	No	1	NA	No	[H] Coenzyme transport and metabolism	Cytoplasmic	1623	0.53	238	0.41	1861	0.52	0.354429	No
b2575	yfiC	1460.24	2098.61	2902.28	3948.4	3.89483	2.70815	2.11091	1.93923	No	1	NA	No	[R] General function prediction only	Cytoplasmic	738	0.52	37	0.43	775	0.52	0.360688	No
b2576	srmB	1636.68	3104.64	4191.24	4406.11	3.52551	2.47661	2.14951	2.19439	No	1	NA	No	[J] Translation, ribosomal structure and biogenesis	Cytoplasmic	1335	0.55	18	0.56	1353	0.55	0.487305	No
b2577	yfiE	410.69	563.531	585.497	900.383	6.24121	4.26874	4.17979	3.5185	No	1	NA	No	NA	Cytoplasmic	882	0.5	NA	NA	NA	NA	0.281345	No
b2578	eamB	82.9885	90.6543	102.777	133.156	20.7749	17.0542	16.7895	16.3885	No	1	NA	No	[E] Amino acid transport and metabolism	Integral Membrane Protein	588	0.51	660	0.47	1248	0.49	0.305933	No
b2579	yfiD	540.227	1199.7	4333.23	2463.59	6.70692	4.2308	2.91451	3.09464	No	1	NA	No	[R] General function prediction only	Cytoplasmic	384	0.48	72	0.46	456	0.48	0.75557	No
b2580	ung	1554.28	2857.77	3784.87	3950.27	3.2774	2.20773	1.87598	1.8618	No	1	NA	No	[L] Replication, recombination and repair	Cytoplasmic	690	0.52	24	0.5	714	0.52	0.3594	No
b2584	yfiQ	2315.68	1433.46	1419.09	667.953	3.14045	3.87611	6.54817	4.40974	Yes	2	2	No	[C] Energy production and conversion	Cytoplasmic	2661	0.54	22	0.64	2683	0.54	0.335111	No
b2585	pssA	6056.97	5663.14	7099.19	9971.32	2.40437	2.18398	2.1063	1.54399	No	1	NA	Yes	NA	Cytoplasmic	1356	0.49	440	0.49	1796	0.49	0.423322	No
b2586	yfiM	1065.01	1503.85	1833.11	2198.74	3.87986	2.7798	2.58838	2.27656	No	1	NA	No	NA	Outer membrane Lipoprotein	273	0.56	171	0.49	444	0.54	0.286375	No
b2587	kgtP	23322.4	26181.8	39475.6	43906.1	1.99809	1.92989	1.49156	1.64299	No	1	NA	No	[E] Amino acid transport and metabolism	Integral Membrane Protein	1299	0.49	278	0.42	1577	0.47	0.284534	No
b2592	clpB	4132.52	6001.43	10052.9	12472.2	2.96584	3.20982	3.55146	2.3072	No	1	NA	No	[O] Posttranslational modification, protein turnover, chaperones	Cytoplasmic	2574	0.51	32	0.44	2606	0.51	0.478812	No
b2593	yfiH	898.714	1376.65	2644.35	3291.67	4.15863	2.73953	2.10635	1.95181	Yes	2	2	No	[S] Function unknown	Cytoplasmic	732	0.55	54	0.48	786	0.54	0.367349	No
b2594	rluD	1280.95	1992.51	3680.43	4050.18	3.48098	2.33176	1.81265	1.8018	Yes	2	1	No	[J] Translation, ribosomal structure and biogenesis	Cytoplasmic	981	0.53	442	0.48	1423	0.51	0.456634	No
b2595	bamD	8571.1	14093.6	17573	21229.7	2.18136	1.6508	1.24889	1.7215	No	1	NA	Yes	[R] General function prediction only	Outer membrane Lipoprotein	738	0.51	186	0.45	924	0.5	0.444451	No
b2598	pheL	54.1775	60.9748	65.871	100.306	16.003	11.3875	12.2745	9.2462	Yes	2	1	No	NA	Cytoplasmic	48	0.38	19	0.37	67	0.37	0.395954	No
b2599	pheA	7933.77	10409.3	16957.6	24665.8	2.08308	2.0438	2.20493	1.52254	Yes	2	2	No	[E] Amino acid transport and metabolism	Cytoplasmic	1161	0.49	121	0.45	1282	0.49	0.384475	No
b2600	tyrA	1961.43	2899.92	7682.13	11522.6	2.92102	2.71561	2.10786	1.34314	Yes	2	2	No	[E] Amino acid transport and metabolism	Cytoplasmic	1122	0.52	622	0.53	1744	0.53	0.395755	No
b2601	aroF	5566.3	7653.85	19052.4	25652.8	2.15406	2.04057	2.03753	1.14637	Yes	2	1	No	[E] Amino acid transport and metabolism	Cytoplasmic	1071	0.52	51	0.49	1122	0.52	0.442222	No
b2605	yfiB	162.576	308.173	452.317	751.672	11.7579	6.94987	6.85159	4.40771	Yes	3	3	No	[M] Cell wall/membrane/envelope biogenesis	Outer membrane Lipoprotein	483	0.51	225	0.44	708	0.49	0.294678	No
b2606	rplS	1524.87	3316.06	6228.97	12829	4.00595	2.89717	2.21566	1.62754	Yes	4	4	Yes	[J] Translation, ribosomal structure and biogenesis	Cytoplasmic	348	0.48	381	0.52	729	0.5	0.711081	No
b2607	trmD	20950.5	29590.2	56185.6	59719.9	3.6513	2.69321	2.56356	2.09833	Yes	4	3	Yes	[J] Translation, ribosomal structure and biogenesis	Cytoplasmic	768	0.53	377	0.48	1145	0.52	0.32946	No
b2608	rimM	29361.2	36373.3	71549.7	79753.1	4.00129	2.62398	2.67833	2.48193	Yes	4	2	No	NA	Cytoplasmic	549	0.49	154	0.51	703	0.5	0.443567	No
b2609	rpsP	11627.5	18484	36734.8	37955.7	2.8101	1.8942	1.74337	1.66846	Yes	4	1	Yes	[J] Translation, ribosomal structure and biogenesis	Cytoplasmic	249	0.51	69	0.46	318	0.5	0.72488	No
b2610	ffh	2228.47	3356.75	6809.76	8458.45	2.84257	1.98059	1.4609	1.41423	No	1	NA	Yes	[U] Intracellular trafficking, secretion, and vesicular transport	Cytoplasmic	1362	0.54	61	0.56	1423	0.54	0.509988	No
b2611	ypjD	911.271	1704.77	2018.92	2559.41	4.27448	2.69018	2.34269	2.22399	No	1	NA	No	NA	Integral Membrane Protein	867	0.52	NA	NA	NA	NA	0.341142	No
b2614	grpE	2013.58	2743.85	3333.58	4897.49	3.09666	2.40011	2.49665	2.25708	No	1	NA	Yes	[O] Posttranslational modification, protein turnover, chaperones	Cytoplasmic	594	0.5	39	0.41	633	0.5	0.569287	No
b2615	nadK	1657.13	2228.8	2592.65	3984.34	3.2404	2.48059	2.13003	1.90111	No	1	NA	Yes	[G] Carbohydrate transport and metabolism	Cytoplasmic	879	0.5	65	0.45	944	0.5	0.374551	No
b2616	recN	3109.1	4908.17	4165.72	4127.76	2.55884	1.87768	1.79782	1.9026	No	1	NA	No	NA	Cytoplasmic	1662	0.52	NA	NA	NA	NA	0.436581	No
b2617	bamE	708.471	914.145	1245.07	2696.93	4.93412	4.22319	3.22173	2.14464	No	1	NA	No	[J] Translation, ribosomal structure and biogenesis	Outer membrane Lipoprotein	342	0.49	50	0.48	392	0.49	0.42364	No
b2618	yfjF	222.62	358.988	498.657	1018.34	10.156	6.49153	5.55992	3.70095	Yes	2	2	No	NA	Cytoplasmic	291	0.51	450	0.48	741	0.49	0.319416	No
b2619	yfjG	258.605	355.965	464.907	654.637	8.93649	6.88421	5.73266	5.01558	Yes	2	1	No	[I] Lipid transport and metabolism	Cytoplasmic	477	0.47	421	0.52	898	0.49	0.316801	No
b2620	smpB	3021.83	4422.08	7909.62	11669.6	2.59146	1.85787	1.5142	1.79129	No	1	NA	No	[O] Posttranslational modification, protein turnover, chaperones	Cytoplasmic	483	0.52	488	0.48	971	0.5	0.43897	No
b2622	intA	1136.99	1942.11	2091.21	4004.34	3.63607	2.30407	2.20055	1.77693	No	1	NA	No	[L] Replication, recombination and repair	Cytoplasmic	1242	0.48	461	0.52	1703	0.49	0.344831	No
b2627	yfjK	466.083	595.924	797.6	1072.4	5.08484	3.88829	3.99742	2.94495	Yes	2	2	No	[R] General function prediction only	Cytoplasmic	2190	0.49	245	0.51	2435	0.49	0.321732	No
b2628	yfjL	452.478	1063.8	1217.78	2895.29	5.48114	2.93919	2.82979	2.00184	Yes	2	1	No	NA	Cytoplasmic	1617	0.49	159	0.42	1776	0.48	0.31572	No
b2630	rnlA	3267.46	5554.66	6586.56	15669.9	2.42028	1.616	1.45143	1.14421	Yes	2	1	No	NA	Cytoplasmic	1074	0.44	195	0.49	1269	0.45	0.294518	No
b2631	yfjO	541.079	875.301	900.77	1698.68	5.56833	3.63656	3.66771	2.57255	Yes	2	2	No	NA	Cytoplasmic	372	0.46	347	0.44	719	0.45	0.348258	No
b2632	yfjP	236.689	154.087	273.047	266.526	10.3887	13.4041	10.2119	10.3766	Yes	2	1	No	NA	Cytoplasmic	864	0.54	480	0.42	1344	0.5	0.305739	No
b2636	yfjS	79.9804	139.312	195.246	189.748	20.6234	13.0232	12.4147	18.9162	Yes	4	3	No	NA	Inner membrane Lipoprotein	444	0.51	NA	NA	NA	NA	0.40676	No
b2637	yfjT	372.103	802.968	1106.34	1424.38	6.44536	4.11878	4.215	3.22501	Yes	4	4	No	NA	Periplasmic	468	0.51	NA	NA	NA	NA	0.294895	Yes
b2638	yfjU	391.942	622.626	562.756	1023.06	6.59811	4.60255	5.03048	3.89307	Yes	2	NA	No	[P] Inorganic ion transport and metabolism	Cytoplasmic	315	0.42	NA	NA	NA	NA	0.368075	No
b2641	yfjV	190.474	219.246	306.076	315.35	9.93369	8.95799	8.30206	8.39842	Yes	2	NA	No	NA	Unknown	183	0.57	59	0.49	242	0.55	0.217155	No
b2647	ypjA	162.614	187.609	302.576	324.983	12.1505	8.73408	8.60652	7.73212	No	1	NA	No	[M] Cell wall/membrane/envelope biogenesis	Unknown	4581	0.49	NA	NA	NA	NA	0.31745	No
b2660	lhgO	6559.26	2519.27	1818.17	1242.73	2.89351	3.87453	6.71225	4.93922	Yes	5	2	No	[R] General function prediction only	Cytoplasmic	1269	0.58	NA	NA	NA	NA	0.350692	No
b2665	ygaU	1970.97	1011.75	1110.92	1614.74	5.20391	6.42113	6.75508	4.1299	No	1	NA	No	[S] Function unknown	Cytoplasmic	450	0.48	NA	NA	NA	NA	0.43014	No
b2667	ygaV	78.3199	157.456	141.888	166.43	20.4873	10.004	13.7192	12.1682	Yes	2	1	No	[K] Transcription	Cytoplasmic	300	0.53	24	0.08	324	0.5	0.277913	Yes
b2668	ygaP	387.475	592.924	671.799	1157.32	6.70772	4.90299	5.39393	4.21412	Yes	2	2	No	[P] Inorganic ion transport and metabolism	Integral Membrane Protein	525	0.46	NA	NA	NA	NA	0.315928	No
b2669	stpA	350.601	709.578	1338.67	3001.27	6.88673	4.37864	3.03494	2.39023	No	1	NA	No	[R] General function prediction only	Cytoplasmic	405	0.48	42	0.24	447	0.46	0.540986	No
b2672	ygaM	1207.14	541.49	494.663	609.183	5.7438	8.10496	9.24276	6.10666	No	1	NA	No	NA	Membrane Anchored	330	0.54	13	0.31	343	0.53	0.390111	No
b2673	nrdH	3886.17	4199.01	4053.83	4816.92	2.42736	1.94011	1.87381	1.73282	Yes	4	1	No	[O] Posttranslational modification, protein turnover, chaperones	Cytoplasmic	246	0.53	104	0.4	350	0.49	0.480396	No
b2674	nrdI	1849.81	2473.42	2168.21	2550.82	2.96854	2.05238	2.22222	2.06202	Yes	4	2	No	[F] Nucleotide transport and metabolism	Cytoplasmic	411	0.56	225	0.56	636	0.56	0.364579	No
b2675	nrdE	465.263	701.361	733.37	990.476	5.12836	3.28931	3.82402	3.23156	Yes	4	3	No	[F] Nucleotide transport and metabolism	Cytoplasmic	2145	0.52	NA	NA	NA	NA	0.4033	No
b2676	nrdF	290.738	569.159	392.141	765.738	6.32251	3.80646	6.04179	4.6307	Yes	4	4	No	[F] Nucleotide transport and metabolism	Cytoplasmic	960	0.48	NA	NA	NA	NA	0.386715	No
b2677	proV	28.1053	49.209	83.7882	111.911	37.9733	23.9358	17.2473	16.062	Yes	3	1	No	[E] Amino acid transport and metabolism	Cytoplasmic	1203	0.49	NA	NA	NA	NA	0.313719	No
b2678	proW	103.994	167.102	297.111	319.652	21.2846	12.6414	8.53234	10.9927	Yes	3	2	No	[E] Amino acid transport and metabolism	Integral Membrane Protein	1065	0.58	NA	NA	NA	NA	0.393193	No
b2679	proX	126.358	247.238	344.932	356.61	15.1268	7.62959	7.21284	15.7648	Yes	3	3	No	[E] Amino acid transport and metabolism	Periplasmic	993	0.53	149	0.58	1142	0.53	0.505441	Yes
b2682	ygaZ	781.784	1526.62	3018.46	5503.29	4.45077	2.7335	1.9288	1.60793	Yes	2	1	No	[E] Amino acid transport and metabolism	Integral Membrane Protein	738	0.53	48	0.27	786	0.51	0.355467	No
b2683	ygaH	326.052	931.885	1384.46	2113.52	6.6573	3.0797	2.68614	2.20437	Yes	2	2	No	NA	Integral Membrane Protein	336	0.54	519	0.54	855	0.54	0.329797	No
b2684	mprA	1877.08	4446.76	4725.35	7034.85	3.19434	2.66496	2.15874	2.98709	Yes	3	1	No	[K] Transcription	Cytoplasmic	531	0.49	153	0.4	684	0.47	0.39111	No
b2685	emrA	700.443	1760.53	2905.5	4704.33	4.54819	2.3544	1.95389	3.29051	Yes	3	2	No	[V] Defense mechanisms	Unknown	1173	0.53	NA	NA	NA	NA	0.475471	No
b2686	emrB	406.311	1168.65	2569.31	3466.68	6.05432	3.20723	2.20874	3.43629	Yes	3	3	No	[E] Amino acid transport and metabolism	Integral Membrane Protein	1539	0.57	636	0.54	2175	0.56	0.349952	No
b2687	luxS	1228.7	2367.52	3349.32	4949.11	4.26598	3.88889	4.24456	4.68219	No	1	NA	No	[T] Signal transduction mechanisms	Cytoplasmic	516	0.52	332	0.48	848	0.5	0.506304	No
b2688	gshA	4070.99	5884.29	8750.21	12510.3	2.24475	1.72319	1.54944	1.27817	No	1	NA	No	[H] Coenzyme transport and metabolism	Unknown	1557	0.51	435	0.49	1992	0.51	0.458042	No
b2689	yqaA	2061.18	3129.43	4995.36	7755.34	2.85328	2.02855	1.66177	1.44014	Yes	2	2	No	[S] Function unknown	Integral Membrane Protein	429	0.49	308	0.57	737	0.53	0.23294	No
b2690	yqaB	706.179	1152.96	1982.55	3489.13	4.81464	3.21975	2.39334	2.02581	Yes	2	1	No	[R] General function prediction only	Cytoplasmic	567	0.53	NA	NA	NA	NA	0.352038	No
b2696	csrA	4979.29	4403.33	9074.36	9926.06	2.79418	2.52872	2.30722	1.84147	No	1	NA	Yes	[T] Signal transduction mechanisms	Cytoplasmic	186	0.49	540	0.48	726	0.49	0.48017	No
b2697	alaS	12382.9	18233.9	31825.8	39994.7	1.88485	1.44062	1.3325	1.2712	No	1	NA	No	[J] Translation, ribosomal structure and biogenesis	Cytoplasmic	2631	0.54	79	0.47	2710	0.53	0.562622	No
b2698	recX	303.273	339.586	548.942	533.133	7.41511	5.05671	4.68592	4.71984	Yes	2	2	No	[R] General function prediction only	Cytoplasmic	501	0.52	NA	NA	NA	NA	0.422189	No
b2699	recA	8623.51	11666.6	17179.6	15830.2	2.21371	1.87095	1.59099	2.06167	Yes	2	1	No	[L] Replication, recombination and repair	Cytoplasmic	1062	0.54	230	0.5	1292	0.53	0.643325	No
b2700	ygaD	1158.38	1275.75	1918.18	2496.66	3.85323	3.11838	2.59965	2.66589	No	1	NA	No	[R] General function prediction only	Cytoplasmic	498	0.57	NA	NA	NA	NA	0.408438	No
b2701	mltB	407.235	725.26	1007.67	1314.79	6.60082	4.34334	3.31229	3.36322	No	1	NA	No	[M] Cell wall/membrane/envelope biogenesis	Outer membrane Lipoprotein	1086	0.55	26	0.46	1112	0.55	0.441765	No
b2705	srlD	668.719	1162.24	2282.92	1378.46	11.5175	14.0408	12.0627	5.85131	Yes	7	4	No	[I] Lipid transport and metabolism	Outer membrane Lipoprotein	780	0.53	NA	NA	NA	NA	0.42551	No
b2706	gutM	190.643	342.221	551.529	526.471	10.2774	7.0473	10.3525	5.87024	Yes	7	5	No	[K] Transcription	Unknown	360	0.55	59	0.49	419	0.54	0.286632	No
b2707	srlR	1775.23	1952.8	2656.36	3189.77	3.34305	2.74852	2.96806	2.21549	Yes	7	6	No	[G] Carbohydrate transport and metabolism	Cytoplasmic	774	0.49	86	0.36	860	0.48	0.393781	No
b2708	gutQ	862.823	1261.55	1702.42	1254.32	4.72428	3.42509	3.16966	4.188	Yes	7	7	No	[M] Cell wall/membrane/envelope biogenesis	Cytoplasmic	966	0.57	NA	NA	NA	NA	0.438575	Yes
b2709	norR	732.74	1043.62	1508.78	1474.69	4.61089	3.23722	2.58952	2.999	No	1	NA	No	[K] Transcription	Cytoplasmic	1515	0.57	NA	NA	NA	NA	0.323744	No
b2710	norV	127.904	185.909	308.581	284.956	13.459	9.03153	7.4694	8.41609	Yes	2	1	No	[C] Energy production and conversion	Cytoplasmic	1440	0.53	NA	NA	NA	NA	0.474413	No
b2712	hypF	158.015	172.206	302.637	211.311	11.136	8.60028	7.06044	9.38134	Yes	2	2	No	[O] Posttranslational modification, protein turnover, chaperones	Cytoplasmic	2253	0.58	NA	NA	NA	NA	0.390652	No
b2713	hydN	120.147	158.615	248.833	253.644	15.8563	11.6752	10.456	9.5489	Yes	2	1	No	[C] Energy production and conversion	Cytoplasmic	528	0.52	NA	NA	NA	NA	0.566263	No
b2714	ascG	1706.26	2832.64	3457.69	4042.19	3.16424	2.24212	1.91725	1.8753	No	1	NA	No	[K] Transcription	Cytoplasmic	1011	0.53	22	0.41	1033	0.53	0.344354	No
b2716	ascB	313.459	356.569	498.383	460.635	7.13127	5.6577	5.21819	5.8291	Yes	2	2	No	[G] Carbohydrate transport and metabolism	Cytoplasmic	1425	0.52	NA	NA	NA	NA	0.450295	No
b2717	hycI	605.844	914.659	938.182	961.035	5.35506	4.10211	4.21238	5.04581	Yes	9	9	No	[C] Energy production and conversion	Cytoplasmic	471	0.54	36	0.47	507	0.53	0.454673	No
b2718	hycH	276.31	412.404	644.99	529.664	7.95739	5.67225	5.08169	6.54078	Yes	9	8	No	NA	Cytoplasmic	411	0.53	NA	NA	NA	NA	0.409522	No
b2719	hycG	61.4331	98.2505	130.165	140.265	28.8445	17.5562	18.758	20.2058	Yes	9	7	No	[C] Energy production and conversion	Cytoplasmic	768	0.56	NA	NA	NA	NA	0.460543	No
b2720	hycF	93.2756	160.143	250.207	218.402	17.0766	13.1582	10.4371	13.6841	Yes	9	6	No	[C] Energy production and conversion	Cytoplasmic	543	0.56	NA	NA	NA	NA	0.493985	No
b2721	hycE	51.4565	87.1462	166.688	156.223	25.0977	14.5381	11.9435	13.3469	Yes	9	5	No	[C] Energy production and conversion	Cytoplasmic	1710	0.57	NA	NA	NA	NA	0.590094	No
b2722	hycD	74.8389	155.193	220.181	313.597	30.2326	16.2509	14.1195	13.4933	Yes	9	4	No	[C] Energy production and conversion	Integral Membrane Protein	924	0.58	NA	NA	NA	NA	0.480718	No
b2726	hypA	222.406	272.683	451.396	288.52	10.5055	6.5902	5.60093	8.83626	Yes	6	1	No	[R] General function prediction only	Cytoplasmic	351	0.53	NA	NA	NA	NA	0.371574	No
b2727	hypB	632.928	717.184	1268.69	827.566	4.90447	3.63051	2.85669	4.30863	Yes	6	2	No	[K] Transcription	Cytoplasmic	873	0.55	NA	NA	NA	NA	0.51945	No
b2728	hypC	356.179	617.892	1112.04	789.169	6.94261	4.17272	3.25024	4.55579	Yes	6	3	No	[O] Posttranslational modification, protein turnover, chaperones	Cytoplasmic	273	0.55	NA	NA	NA	NA	0.450789	No
b2729	hypD	567.398	922.85	1411.57	983.875	5.20918	3.76818	3.07608	3.94961	Yes	6	4	No	[O] Posttranslational modification, protein turnover, chaperones	Cytoplasmic	1122	0.55	NA	NA	NA	NA	0.445763	No
b2730	hypE	308.223	396.523	612.324	455.228	6.85141	5.09033	4.77712	6.28494	Yes	6	5	No	[O] Posttranslational modification, protein turnover, chaperones	Cytoplasmic	969	0.57	518	0.57	1487	0.57	0.443542	No
b2731	fhlA	237.932	216.822	388.304	453.812	8.50617	6.74094	5.77689	5.63292	Yes	6	6	No	[K] Transcription	Cytoplasmic	2079	0.53	NA	NA	NA	NA	0.407365	No
b2733	mutS	1286.69	2082.54	3934.35	3744.11	3.57232	2.37807	1.79311	1.84396	No	1	NA	No	[L] Replication, recombination and repair	Cytoplasmic	2562	0.56	69	0.39	2631	0.56	0.456785	No
b2735	ygbI	1032.5	1208.25	1262.33	1605.91	3.87849	3.17961	3.16879	3.00886	No	1	NA	No	[G] Carbohydrate transport and metabolism	Cytoplasmic	798	0.51	48	0.54	846	0.52	0.299487	No
b2736	ygbJ	76.5382	109.122	105.857	139.256	20.6715	17.6809	18.755	18.7309	Yes	2	1	No	[I] Lipid transport and metabolism	Membrane Anchored	909	0.53	225	0.4	1134	0.51	0.375169	No
b2741	rpoS	15822.7	17977.5	18745	18494.9	3.3499	4.26049	4.15899	1.85945	Yes	2	2	No	[K] Transcription	Cytoplasmic	993	0.52	566	0.52	1559	0.52	0.437777	No
b2742	nlpD	3931.57	5525.38	8893.49	12773.7	2.42828	2.03099	2.06087	1.66182	Yes	2	1	No	[M] Cell wall/membrane/envelope biogenesis	Outer membrane Lipoprotein	1140	0.52	322	0.51	1462	0.52	0.405676	No
b2743	pcm	1262.39	1651.27	3323.72	4946.08	3.34272	2.66317	2.28912	1.77841	Yes	2	2	No	[O] Posttranslational modification, protein turnover, chaperones	Cytoplasmic	627	0.53	609	0.55	1236	0.54	0.31568	No
b2744	surE	5216.47	4898.66	9489.25	12819.5	2.18193	1.92404	1.65193	1.39221	Yes	2	1	No	[R] General function prediction only	Cytoplasmic	762	0.55	412	0.52	1174	0.54	0.359822	No
b2745	truD	1397.18	2519.48	3978.11	5881.08	3.18924	2.24493	1.99513	1.64281	No	1	NA	No	[S] Function unknown	Cytoplasmic	1050	0.52	NA	NA	NA	NA	0.410446	No
b2746	ispF	894.685	1689.95	2694.21	3435.2	3.81646	2.60421	2.32006	1.97619	Yes	2	2	Yes	[I] Lipid transport and metabolism	Cytoplasmic	480	0.54	281	0.54	761	0.54	0.369117	No
b2747	ispD	924.236	1555.02	3305.32	5092.94	3.92422	2.66099	1.94748	1.61844	Yes	2	1	Yes	[I] Lipid transport and metabolism	Cytoplasmic	711	0.55	NA	NA	NA	NA	0.343477	No
b2748	ftsB	1086.89	992.405	2236.06	3268.18	3.8051	3.30541	2.28267	1.90628	No	1	NA	Yes	[D] Cell cycle control, cell division, chromosome partitioning	Membrane Anchored	312	0.52	80	0.55	392	0.53	0.315558	No
b2749	ygbE	501.104	886.265	1361.04	2418.82	4.84278	3.11825	2.98414	1.98844	No	1	NA	No	NA	Integral Membrane Protein	324	0.48	548	0.51	872	0.5	0.323352	No
b2750	cysC	754.769	1359.83	2225.99	3788.77	3.88556	2.43334	2.33201	1.74284	Yes	3	3	No	[P] Inorganic ion transport and metabolism	Cytoplasmic	606	0.52	334	0.53	940	0.53	0.333977	No
b2751	cysN	9107.26	15386.6	28000.8	35459	1.72285	1.49727	1.41207	1.329	Yes	3	2	No	[P] Inorganic ion transport and metabolism	Cytoplasmic	1428	0.55	NA	NA	NA	NA	0.454961	No
b2752	cysD	6734.32	11917.3	22290.8	38414	1.92919	1.39885	1.11757	1.1719	Yes	3	1	No	[E] Amino acid transport and metabolism	Cytoplasmic	909	0.53	41	0.41	950	0.53	0.503747	No
b2754	ygbF	339.399	596.56	752.824	1078.36	7.32763	5.15614	5.42699	4.19082	Yes	7	7	No	NA	Cytoplasmic	285	0.46	NA	NA	NA	NA	0.235482	No
b2755	ygbT	343.816	535.64	865.745	1074.81	6.67818	4.97501	4.60662	3.80153	Yes	7	6	No	[L] Replication, recombination and repair	Unknown	918	0.51	NA	NA	NA	NA	0.304065	No
b2756	casE	392.762	682.992	1084.42	1605.72	6.00967	4.88423	4.92236	3.30659	Yes	7	5	No	NA	Cytoplasmic	600	0.45	500	0.47	1100	0.46	0.261093	No
b2757	casD	326.661	530.487	644.051	1264.38	7.22619	5.75464	6.73172	3.98055	Yes	7	4	No	NA	Periplasmic	675	0.48	148	0.45	823	0.48	0.198685	No
b2758	casC	70.1436	164.042	142.698	370.498	18.9147	8.86304	16.6695	6.83611	Yes	7	3	No	NA	Cytoplasmic	1092	0.43	NA	NA	NA	NA	0.384215	No
b2762	cysH	6388.3	8765.76	17164	22768.7	2.00097	2.09304	2.12923	2.80642	Yes	3	3	No	[E] Amino acid transport and metabolism	Cytoplasmic	735	0.51	116	0.56	851	0.51	0.440774	No
b2763	cysI	9182.73	14236.8	31508.9	36121.5	1.7211	1.46367	1.30715	1.65852	Yes	3	2	No	[P] Inorganic ion transport and metabolism	Cytoplasmic	1713	0.56	NA	NA	NA	NA	0.490472	No
b2764	cysJ	6006.82	11000.4	26035.2	32492.3	1.92391	1.34481	1.0479	1.25766	Yes	3	1	No	[P] Inorganic ion transport and metabolism	Cytoplasmic	1800	0.56	65	0.51	1865	0.56	0.455948	No
b2767	ygcO	88.4825	116.758	129.613	106.272	16.5843	9.67208	11.9736	13.5687	Yes	3	2	No	[C] Energy production and conversion	Cytoplasmic	261	0.55	661	0.57	922	0.56	0.372413	No
b2768	ygcP	61.9297	92.676	94.4238	88.3241	21.8046	11.1876	15.7572	18.4934	Yes	3	3	No	[K] Transcription	Cytoplasmic	576	0.47	NA	NA	NA	NA	0.372579	No
b2769	ygcQ	116.296	188.93	217.772	199.347	15.4784	10.2451	9.54627	11.5574	Yes	2	2	No	NA	Cytoplasmic	861	0.56	NA	NA	NA	NA	0.351737	No
b2770	ygcR	55.7668	76.0222	121.164	112.89	21.2322	18.9101	16.1457	17.1054	Yes	2	1	No	NA	Cytoplasmic	780	0.56	37	0.68	817	0.56	0.3202	No
b2777	ygcF	348.393	638.598	569.548	1307.54	6.70753	4.32333	4.43557	2.91755	No	1	NA	No	[O] Posttranslational modification, protein turnover, chaperones	Cytoplasmic	672	0.52	673	0.36	1345	0.44	0.386602	No
b2779	eno	12588	18700	36486.6	45286.2	5.44895	4.68025	3.17859	3.16223	Yes	2	2	Yes	[G] Carbohydrate transport and metabolism	Cytoplasmic	1299	0.5	497	0.53	1796	0.51	0.85422	No
b2780	pyrG	2705.99	4223.94	10765.9	13671.3	2.67336	1.90106	1.37949	1.85994	Yes	2	1	Yes	[F] Nucleotide transport and metabolism	Unknown	1638	0.52	50	0.46	1688	0.52	0.555434	No
b2781	mazG	545.165	1030.49	1176.89	2171.15	5.03137	3.43042	4.0262	2.71414	Yes	4	4	No	[R] General function prediction only	Cytoplasmic	792	0.51	NA	NA	NA	NA	0.448466	No
b2782	mazF	491.119	930.1	1012.01	2561.34	4.9885	3.09822	3.79051	2.09562	Yes	4	3	No	[T] Signal transduction mechanisms	Cytoplasmic	336	0.46	NA	NA	NA	NA	0.336252	No
b2783	mazE	886.573	1156.74	1765.04	2798.73	3.82578	2.95782	2.91007	2.00202	Yes	4	2	Yes	[T] Signal transduction mechanisms	Cytoplasmic	249	0.49	NA	NA	NA	NA	0.348343	No
b2784	relA	1942.51	2993.78	3829.65	4470.65	2.84927	2.088	1.98294	1.66037	Yes	4	1	No	[K] Transcription	Cytoplasmic	2235	0.54	178	0.52	2413	0.54	0.444587	No
b2785	rumA	635.43	970.693	1832.58	2395.59	4.85701	3.20472	2.39459	2.17788	No	1	NA	No	[J] Translation, ribosomal structure and biogenesis	Cytoplasmic	1302	0.51	28	0.39	1330	0.51	0.335708	No
b2786	barA	171.43	310.629	360.724	672.388	9.86483	5.41563	5.98798	4.29467	No	1	NA	No	[N] Cell motility	Integral Membrane Protein	2757	0.5	297	0.5	3054	0.5	0.380294	No
b2787	gudD	797.018	705.769	1465.95	1407.54	7.60776	10.268	6.79866	4.40785	Yes	3	3	No	[M] Cell wall/membrane/envelope biogenesis	Cytoplasmic	1341	0.53	NA	NA	NA	NA	0.474348	No
b2788	gudX	156.045	169.493	258.251	151.505	18.2332	21.7433	14.7216	15.1412	Yes	3	2	No	[M] Cell wall/membrane/envelope biogenesis	Cytoplasmic	1341	0.54	NA	NA	NA	NA	0.408757	No
b2790	yqcA	898.29	1290.93	1679.3	1978.21	4.21537	3.6631	3.61565	2.76373	Yes	3	3	No	[C] Energy production and conversion	Cytoplasmic	450	0.53	NA	NA	NA	NA	0.389241	No
b2791	truC	246.723	465.778	907.909	1147.27	8.22941	4.36054	3.15283	2.9147	Yes	3	2	No	[J] Translation, ribosomal structure and biogenesis	Cytoplasmic	783	0.54	NA	NA	NA	NA	0.364866	No
b2792	yqcC	424.895	581.138	1084.93	1568.34	6.56195	5.02091	3.24104	3.01589	Yes	3	1	No	[S] Function unknown	Cytoplasmic	330	0.52	336	0.51	666	0.52	0.406798	No
b2794	queF	757.143	1067.38	1730.36	2851.22	4.42591	3.00616	2.38505	2.08257	No	1	NA	No	[R] General function prediction only	Cytoplasmic	849	0.49	180	0.44	1029	0.48	0.435309	No
b2795	ygdH	2420.95	2923.42	4669.43	5067.39	2.69063	2.21719	1.95459	2.35645	No	1	NA	No	[R] General function prediction only	Cytoplasmic	1365	0.51	36	0.42	1401	0.51	0.443141	No
b2796	sdaC	576.316	2118.45	6201.47	4774.62	5.05144	2.35926	1.59508	1.98745	Yes	2	1	No	[E] Amino acid transport and metabolism	Integral Membrane Protein	1290	0.52	655	0.4	1945	0.48	0.670441	No
b2797	sdaB	351.566	1189.36	3280.36	2498.86	6.85093	3.17048	2.04514	2.51279	Yes	2	2	No	[E] Amino acid transport and metabolism	Cytoplasmic	1368	0.55	219	0.52	1587	0.55	0.53696	No
b2798	ygdG	254.803	342.516	549.626	492.627	8.34027	6.41307	4.7901	5.93389	No	1	NA	No	NA	Cytoplasmic	846	0.53	NA	NA	NA	NA	0.333038	No
b2802	fucI	1058.37	1159.23	1263.79	548.862	6.27802	5.41105	5.01765	7.8629	Yes	5	2	No	[G] Carbohydrate transport and metabolism	Cytoplasmic	1776	0.55	NA	NA	NA	NA	0.504263	No
b2803	fucK	491.008	486.089	740.168	340.088	6.82108	6.83705	7.40306	9.40304	Yes	5	3	No	[G] Carbohydrate transport and metabolism	Cytoplasmic	1449	0.51	NA	NA	NA	NA	0.341214	No
b2804	fucU	1333.45	1981.09	2067.34	2729.94	5.18327	5.364	5.16395	3.57807	Yes	5	4	No	[G] Carbohydrate transport and metabolism	Cytoplasmic	423	0.49	170	0.51	593	0.49	0.296364	No
b2805	fucR	3141.45	2662.81	2258.66	1761.94	2.48036	2.30905	2.70262	2.78893	Yes	5	5	No	[G] Carbohydrate transport and metabolism	Cytoplasmic	732	0.48	47	0.55	779	0.49	0.356727	No
b2806	rlmM	909.626	1463.98	2332.79	1897.88	3.95001	2.67378	2.19851	2.48952	No	1	NA	No	[R] General function prediction only	Cytoplasmic	1101	0.52	NA	NA	NA	NA	0.438534	No
b2807	ygdD	1702.46	2265.52	4381.57	6252.06	3.14015	2.25371	1.70679	1.5863	No	1	NA	No	[S] Function unknown	Integral Membrane Protein	396	0.55	88	0.45	484	0.53	0.412027	No
b2808	gcvA	528.282	814.908	1155.83	1676.67	5.65758	3.79439	3.07515	2.89289	No	1	NA	No	[K] Transcription	Cytoplasmic	918	0.49	72	0.24	990	0.47	0.292245	No
b2810	csdA	671.806	887.971	1703.83	2428.73	4.91239	3.60626	2.57551	2.41095	Yes	2	1	No	[E] Amino acid transport and metabolism	Cytoplasmic	1206	0.56	18	0.56	1224	0.56	0.376937	No
b2811	csdE	426.315	713.989	982.543	1063.28	6.30092	3.98274	3.48769	3.41211	Yes	2	2	No	[R] General function prediction only	Cytoplasmic	444	0.55	532	0.57	976	0.56	0.331206	No
b2812	csdL	1412.1	2419.18	3485.87	4194.79	3.73264	2.5351	2.19476	2.10809	No	1	NA	No	[H] Coenzyme transport and metabolism	Membrane Anchored	807	0.55	653	0.53	1460	0.54	0.415039	No
b2813	mltA	946.79	1182.54	1799.89	2156.28	4.25559	3.27988	2.60391	2.42089	No	1	NA	No	[M] Cell wall/membrane/envelope biogenesis	Outer membrane Lipoprotein	1098	0.53	426	0.49	1524	0.52	0.478798	No
b2817	amiC	472.841	1386.08	2304.03	2406.9	6.181	3.34322	2.51682	2.59796	No	1	NA	No	NA	Periplasmic	1254	0.54	184	0.38	1438	0.51	0.400056	No
b2818	argA	4525.01	4348.93	6948.92	12844.3	2.24861	2.01867	1.52418	1.30865	No	1	NA	No	[E] Amino acid transport and metabolism	Cytoplasmic	1332	0.53	31	0.39	1363	0.52	0.397223	No
b2819	recD	461.564	785.383	976.888	957.832	5.89675	5.70678	6.31327	4.54976	Yes	3	3	No	[L] Replication, recombination and repair	Cytoplasmic	1827	0.55	NA	NA	NA	NA	0.335077	No
b2820	recB	1018.25	1366.91	2646.85	3386.85	3.72217	3.33832	2.77701	2.13512	Yes	3	2	No	[L] Replication, recombination and repair	Cytoplasmic	3543	0.55	NA	NA	NA	NA	0.391039	No
b2821	ptrA	306.259	344.596	580.407	749.867	7.3203	5.8009	5.23899	4.53905	Yes	3	1	No	[O] Posttranslational modification, protein turnover, chaperones	Periplasmic	2889	0.51	125	0.4	3014	0.51	0.407284	No
b2822	recC	643.329	729.214	1310.47	1709.89	4.47881	3.57303	3.08355	2.45668	Yes	5	5	No	[L] Replication, recombination and repair	Cytoplasmic	3369	0.54	78	0.62	3447	0.54	0.386669	No
b2823	ppdC	1032.39	925.657	1612.01	1745.2	3.71428	3.17827	2.69081	2.68614	Yes	5	4	No	[N] Cell motility	Membrane Anchored	324	0.55	321	0.53	645	0.54	0.253891	No
b2824	ygdB	764.927	530.777	1010.79	1030.19	4.35346	4.53466	3.30741	3.65437	Yes	5	3	No	NA	Unknown	408	0.53	98	0.53	506	0.53	0.305754	No
b2825	ppdB	683.165	465.052	829.155	935.236	4.52186	5.328	3.719	4.01584	Yes	5	2	No	[U] Intracellular trafficking, secretion, and vesicular transport	Membrane Anchored	564	0.52	NA	NA	NA	NA	0.389175	No
b2826	ppdA	112.273	109.268	196.723	146.437	15.3094	13.203	10.6943	14.0513	Yes	5	1	No	[N] Cell motility	Membrane Anchored	471	0.54	681	0.52	1152	0.53	0.23726	No
b2827	thyA	2184.31	4115.3	6525.37	7797.09	2.69113	2.04131	2.00377	1.60235	Yes	2	2	No	[F] Nucleotide transport and metabolism	Cytoplasmic	795	0.51	544	0.53	1339	0.52	0.511142	No
b2828	lgt	3389.81	5608.49	10142.7	12188.2	2.51401	1.77091	1.50355	1.36143	Yes	2	1	Yes	[M] Cell wall/membrane/envelope biogenesis	Integral Membrane Protein	876	0.53	668	0.53	1544	0.53	0.440849	No
b2829	ptsP	1557.35	2719.34	4570.15	5230.46	2.98423	2.0676	1.72832	1.56866	Yes	2	2	No	[T] Signal transduction mechanisms	Cytoplasmic	2247	0.54	NA	NA	NA	NA	0.351469	No
b2830	rppH	2431.48	3974.03	5751.52	9012.6	2.83812	2.09883	1.63062	1.38964	Yes	2	1	No	[L] Replication, recombination and repair	Cytoplasmic	531	0.49	NA	NA	NA	NA	0.331089	No
b2832	ygdQ	434.654	801.312	984.892	1445.18	6.41963	4.1	3.49799	3.2484	No	1	NA	No	[P] Inorganic ion transport and metabolism	Integral Membrane Protein	714	0.5	NA	NA	NA	NA	0.378706	No
b2833	ygdR	282.309	226.457	266.55	305.106	8.00737	8.00703	10.5971	8.28518	No	1	NA	No	NA	Outer membrane Lipoprotein	219	0.43	21	0.52	240	0.44	0.396552	No
b2834	tas	3016.36	4041.52	6748.85	8633	2.65729	2.32264	2.35163	2.42996	No	1	NA	No	[C] Energy production and conversion	Cytoplasmic	1041	0.54	32	0.38	1073	0.54	0.406416	No
b2835	lplT	632.851	879.695	1558.35	1478.55	5.17576	3.78466	2.71429	2.68311	Yes	2	2	No	[E] Amino acid transport and metabolism	Integral Membrane Protein	1194	0.56	NA	NA	NA	NA	0.339725	No
b2836	aas	448.099	1075.09	1495.19	1599.35	6.19212	3.10701	2.56025	2.78193	Yes	2	1	No	[I] Lipid transport and metabolism	Unknown	2160	0.53	36	0.42	2196	0.52	0.395579	No
b2837	galR	1033.46	1697.57	2546.29	2429.77	3.81127	2.57585	2.07015	2.21036	No	1	NA	No	[K] Transcription	Cytoplasmic	1032	0.53	30	0.37	1062	0.52	0.399716	No
b2838	lysA	1448.99	3074.74	6000	7998.58	3.44202	2.13312	1.49584	1.47403	No	1	NA	No	[E] Amino acid transport and metabolism	Cytoplasmic	1263	0.53	NA	NA	NA	NA	0.403086	No
b2839	lysR	237.534	575.386	703.696	777.626	8.39756	4.6434	4.03821	4.45682	No	1	NA	No	[K] Transcription	Cytoplasmic	936	0.53	26	0.54	962	0.53	0.295166	No
b2840	ygeA	1022.43	1129.4	1568.85	1669.73	4.17549	4.09251	3.66911	4.48253	No	1	NA	No	[M] Cell wall/membrane/envelope biogenesis	Cytoplasmic	693	0.51	443	0.52	1136	0.51	0.324728	No
b2841	araE	351.292	391.731	521.569	492.433	7.80858	5.99399	5.74118	6.7688	No	1	NA	No	[E] Amino acid transport and metabolism	Integral Membrane Protein	1419	0.51	650	0.43	2069	0.49	0.402986	No
b2842	kduD	389.458	514.565	685.559	583.443	7.28079	6.36832	6.60892	10.5048	No	1	NA	No	[I] Lipid transport and metabolism	Cytoplasmic	762	0.52	392	0.49	1154	0.51	0.385907	No
b2843	kduI	576.144	758.39	999.571	726.604	5.67497	5.27952	5.64132	10.6464	No	1	NA	No	[G] Carbohydrate transport and metabolism	Cytoplasmic	837	0.5	NA	NA	NA	NA	0.429667	No
b2844	yqeF	7501.5	7236.27	7337.84	3901.73	1.99786	1.741	1.64865	1.97591	No	1	NA	No	[I] Lipid transport and metabolism	Cytoplasmic	1182	0.54	21	0.48	1203	0.53	0.354843	No
b2865	ygeR	296.491	496.739	515.539	558.892	7.82246	5.09479	5.19463	5.29153	No	1	NA	No	NA	Outer membrane Lipoprotein	756	0.51	27	0.33	783	0.5	0.311329	No
b2866	xdhA	746.415	684.826	635.499	334.108	4.51601	4.23875	5.55985	9.03058	Yes	3	1	No	[C] Energy production and conversion	Cytoplasmic	2259	0.53	316	0.42	2575	0.52	0.383169	No
b2867	xdhB	416.747	442.801	572.674	415.069	5.74896	5.25842	5.77669	6.73748	Yes	3	2	No	[C] Energy production and conversion	Cytoplasmic	879	0.54	356	0.51	1235	0.53	0.382043	No
b2868	xdhC	493.971	494.454	472.369	311.986	6.17087	6.56315	8.89175	8.19144	Yes	3	3	No	[C] Energy production and conversion	Cytoplasmic	480	0.52	NA	NA	NA	NA	0.313666	No
b2871	ygeX	89.7908	141.535	140.278	114.684	22.0305	12.0331	13.8056	22.804	No	1	NA	No	[E] Amino acid transport and metabolism	Unknown	1197	0.54	NA	NA	NA	NA	0.503477	No
b2872	ygeY	86.7752	76.3942	105.231	95.8443	39.3426	38.3255	35.1444	36.9811	No	1	NA	No	[E] Amino acid transport and metabolism	Cytoplasmic	1212	0.51	NA	NA	NA	NA	0.636275	No
b2873	hyuA	88.7486	138.859	170.541	226.572	18.6349	12.138	13.7732	11.105	No	1	NA	No	NA	Cytoplasmic	1386	0.53	NA	NA	NA	NA	0.377766	No
b2874	yqeA	80.8655	134.453	193.555	205.419	19.8459	12.3201	12.98	13.417	No	1	NA	No	[E] Amino acid transport and metabolism	Cytoplasmic	933	0.49	NA	NA	NA	NA	0.473706	No
b2878	ygfK	53.759	94.291	102.873	122.047	32.0279	17.6346	17.9499	19.492	Yes	2	1	No	[E] Amino acid transport and metabolism	Cytoplasmic	3099	0.52	NA	NA	NA	NA	0.457403	No
b2880	ygfM	101.513	152.177	231.593	214.453	22.5557	12.6895	11.2219	10.9846	Yes	2	1	No	[C] Energy production and conversion	Cytoplasmic	780	0.54	NA	NA	NA	NA	0.412944	No
b2881	xdhD	75.9152	116.374	152.49	125.437	22.4271	14.577	15.7839	14.0448	Yes	2	2	No	[C] Energy production and conversion	Cytoplasmic	2871	0.53	NA	NA	NA	NA	0.486261	No
b2883	guaD	414.188	785.121	880.24	1231.97	6.06194	3.81645	3.92742	3.46303	Yes	3	2	No	[F] Nucleotide transport and metabolism	Cytoplasmic	1320	0.49	NA	NA	NA	NA	0.405937	No
b2886	ygfS	100.579	217.625	261.115	213.575	16.638	9.3923	9.68001	12.6602	Yes	2	2	No	NA	Cytoplasmic	489	0.55	679	0.56	1168	0.56	0.308272	No
b2887	ygfT	136.889	189.103	332.045	252.574	13.7267	8.54288	7.5661	10.1077	Yes	2	1	No	[C] Energy production and conversion	Cytoplasmic	1920	0.53	498	0.41	2418	0.5	0.37631	No
b2890	lysS	7463.06	13254.2	22776.3	29963.7	2.08851	1.56674	1.39982	2.80957	Yes	5	5	No	[J] Translation, ribosomal structure and biogenesis	Cytoplasmic	1518	0.53	438	0.53	1956	0.53	0.642527	No
b2891	prfB	8523.8	15206.7	23174.5	33586	2.12519	1.46592	1.32698	3.05034	Yes	5	4	No	[J] Translation, ribosomal structure and biogenesis	Cytoplasmic	1099	0.54	40	0.38	1139	0.53	NA	No
b2892	recJ	1282.68	2273.16	3795.46	4853.77	3.52081	2.35071	1.93795	1.70514	Yes	5	3	No	[L] Replication, recombination and repair	Unknown	1734	0.57	NA	NA	NA	NA	0.378491	No
b2893	dsbC	1453.81	2546.12	3282.63	4501.38	3.48124	2.18107	1.92324	1.66619	Yes	5	2	No	[O] Posttranslational modification, protein turnover, chaperones	Periplasmic	711	0.48	657	0.52	1368	0.5	0.476398	Yes
b2894	xerD	4354.86	5034.24	7649.98	11051.4	2.70572	2.14167	1.575	1.47317	Yes	5	1	No	[L] Replication, recombination and repair	Cytoplasmic	897	0.53	33	0.45	930	0.53	0.344842	No
b2895	fldB	991.415	1415.07	2602.45	2918.55	3.99925	2.87234	2.23552	2.05112	No	1	NA	No	[C] Energy production and conversion	Cytoplasmic	522	0.51	177	0.47	699	0.5	0.471084	No
b2896	ygfX	1791.21	3453.34	5035.21	5077.55	3.02249	2.00913	1.75233	1.58609	Yes	2	2	No	NA	Membrane Anchored	408	0.53	NA	NA	NA	NA	0.264772	No
b2897	ygfY	543.888	1034.38	1182.7	1285.72	5.27731	3.04825	3.06567	2.95006	Yes	2	1	No	[S] Function unknown	Cytoplasmic	267	0.49	29	0.45	296	0.49	0.47908	No
b2898	ygfZ	3452.58	4197.68	6855.19	8067.75	2.59031	2.13042	1.80504	1.87707	No	1	NA	No	[R] General function prediction only	Cytoplasmic	981	0.54	31	0.42	1012	0.54	0.464277	No
b2899	yqfA	8668.12	4927.86	7015.4	6530.66	2.03365	1.90566	1.78712	1.52952	No	1	NA	No	[R] General function prediction only	Integral Membrane Protein	660	0.52	36	0.44	696	0.52	0.325187	No
b2900	yqfB	299.711	781.217	548.909	1046.84	7.87798	4.13577	5.42679	3.90413	No	1	NA	No	[S] Function unknown	Cytoplasmic	312	0.44	NA	NA	NA	NA	0.486831	No
b2901	bglA	4614.17	7569.42	11089.8	11777.9	2.39288	2.10985	1.84282	1.89657	No	1	NA	No	[G] Carbohydrate transport and metabolism	Cytoplasmic	1440	0.51	176	0.47	1616	0.5	0.518622	No
b2903	gcvP	2936.11	4227.34	8721.07	8571.38	2.37751	1.96451	1.71473	3.6728	Yes	3	3	No	[E] Amino acid transport and metabolism	Unknown	2874	0.56	NA	NA	NA	NA	0.545387	No
b2904	gcvH	1964.89	2637.74	5538.32	6881.86	3.00129	2.51329	1.8538	2.52419	Yes	3	2	No	[E] Amino acid transport and metabolism	Cytoplasmic	390	0.53	NA	NA	NA	NA	0.587846	No
b2906	visC	898.637	1662.96	3140.95	3771.1	3.77632	2.8938	2.5171	2.07403	Yes	4	4	No	[C] Energy production and conversion	Membrane Lipoprotein	1203	0.55	NA	NA	NA	NA	0.384346	No
b2907	ubiH	1105.98	1925.43	3663.26	3683.45	3.54932	2.65405	2.23762	2.00782	Yes	4	3	No	[C] Energy production and conversion	Membrane Anchored	1179	0.6	NA	NA	NA	NA	0.369282	No
b2908	pepP	4845.25	7693.54	12456.2	12926.6	2.36734	2.09504	2.01143	1.59012	Yes	4	2	No	[E] Amino acid transport and metabolism	Cytoplasmic	1326	0.54	NA	NA	NA	NA	0.492992	No
b2909	ygfB	3085.87	5700.31	8537.21	12548.7	2.59281	1.82971	1.42685	1.29564	Yes	4	1	No	NA	Cytoplasmic	579	0.51	668	0.49	1247	0.5	0.465961	No
b2910	zapA	1787.46	2798.13	2812.37	3567.99	3.24609	2.33706	2.24979	2.17582	No	1	NA	No	[S] Function unknown	Cytoplasmic	330	0.47	58	0.57	388	0.48	0.36877	No
b2912	ygfA	724.662	815.726	1061.79	1272.68	4.57661	3.89519	3.21777	3.15699	Yes	2	NA	No	NA	Unknown	549	0.52	482	0.49	1031	0.5	0.299782	No
b2913	serA	18917.8	35100	61362	90402.6	1.61632	1.53924	1.32417	3.11634	No	1	NA	No	[E] Amino acid transport and metabolism	Unknown	1233	0.53	45	0.42	1278	0.53	0.48656	No
b2914	rpiA	1491.52	2547.85	3072.42	4194.13	3.55914	2.91784	2.77532	3.04319	No	1	NA	No	[G] Carbohydrate transport and metabolism	Cytoplasmic	660	0.52	28	0.43	688	0.51	0.497553	No
b2916	argP	1150.36	1492.16	2357.44	2936.56	3.732	2.83629	2.14963	2.11785	No	1	NA	No	[K] Transcription	Cytoplasmic	894	0.54	520	0.5	1414	0.53	0.36635	No
b2918	argK	49.4298	88.1102	155.143	138.992	29.6432	17.462	13.9181	15.2524	Yes	4	2	No	[E] Amino acid transport and metabolism	Cytoplasmic	996	0.54	NA	NA	NA	NA	0.353917	No
b2919	scpB	114.758	238.874	384.152	349.577	14.8697	6.93176	6.39676	6.94899	Yes	4	3	No	NA	Unknown	786	0.49	NA	NA	NA	NA	0.462198	No
b2920	scpC	89.4201	165.035	267.878	192.671	17.8391	10.7941	8.46981	12.3497	Yes	4	4	No	[C] Energy production and conversion	Cytoplasmic	1479	0.53	NA	NA	NA	NA	0.389513	No
b2921	ygfI	111.559	208.182	191.016	394.162	14.322	7.36209	8.20736	5.70432	No	1	NA	No	NA	Cytoplasmic	897	0.45	607	0.52	1504	0.47	0.302616	No
b2922	yggE	4165.21	4911.49	5593.82	8161.47	2.5884	2.1994	1.98155	2.30501	No	1	NA	No	[S] Function unknown	Periplasmic	741	0.53	NA	NA	NA	NA	0.419387	Yes
b2923	argO	112.867	275.599	383.987	723.715	14.6604	6.65848	6.14929	4.57659	No	1	NA	No	[R] General function prediction only	Integral Membrane Protein	636	0.51	526	0.44	1162	0.48	0.340064	No
b2924	mscS	1047.16	2453.09	4379.38	7240.66	5.6388	6.02625	5.02558	6.65428	No	1	NA	No	[M] Cell wall/membrane/envelope biogenesis	Integral Membrane Protein	861	0.5	64	0.44	925	0.5	0.436776	No
b2925	fbaA	18651.6	25493.2	48172.7	55757.5	3.13046	2.71552	2.82684	5.61075	Yes	3	3	Yes	[G] Carbohydrate transport and metabolism	Cytoplasmic	1080	0.51	683	0.52	1763	0.51	0.807575	No
b2926	pgk	17575.5	20754	41098.3	47678.4	2.00022	1.54905	1.42207	1.69885	Yes	3	2	Yes	[G] Carbohydrate transport and metabolism	Cytoplasmic	1164	0.52	235	0.51	1399	0.52	0.75868	No
b2927	epd	897.565	2241.25	4747.24	4831.3	4.07481	2.27376	1.65534	1.65837	Yes	3	1	No	[G] Carbohydrate transport and metabolism	Cytoplasmic	1020	0.51	473	0.46	1493	0.5	0.364225	No
b2928	yggC	631.653	1060.39	1418.08	1825.93	5.11706	3.1854	2.81485	2.62552	Yes	6	6	No	[H] Coenzyme transport and metabolism	Cytoplasmic	714	0.5	412	0.49	1126	0.5	0.323673	No
b2929	yggD	1072.27	1693.15	1845.58	2395.56	3.97981	2.75853	2.53552	2.35249	Yes	6	5	No	[K] Transcription	Cytoplasmic	510	0.48	31	0.48	541	0.48	0.33816	No
b2930	yggF	298.306	311.642	528.965	459.971	7.39733	6.3192	5.39983	6.01459	Yes	6	4	No	[G] Carbohydrate transport and metabolism	Cytoplasmic	966	0.57	NA	NA	NA	NA	0.367071	No
b2935	tktA	11360.8	15609.7	35300.5	35687.8	1.96793	1.63782	1.39723	3.69579	No	1	NA	No	NA	Cytoplasmic	1992	0.56	516	0.51	2508	0.55	0.722615	No
b2936	yggG	1823.27	2013.81	2198.07	2742.48	3.1457	2.57148	2.53483	3.20324	No	1	NA	No	[O] Posttranslational modification, protein turnover, chaperones	Outer membrane Lipoprotein	759	0.52	66	0.47	825	0.51	0.378119	No
b2937	speB	4077.06	4580.12	8858.89	9640.16	7.23969	8.48727	5.70543	7.25922	Yes	2	2	No	[E] Amino acid transport and metabolism	Cytoplasmic	921	0.55	149	0.44	1070	0.53	0.573273	No
b2938	speA	5904.83	6817.51	12546.5	16502.9	2.34546	2.05583	1.73542	5.71051	Yes	2	1	No	[E] Amino acid transport and metabolism	Cytoplasmic	1977	0.54	27	0.26	2004	0.54	0.520687	No
b2939	yqgB	1839.31	1775.88	3663.37	6012.66	2.87751	2.47568	1.89512	4.30221	No	1	NA	No	NA	Cytoplasmic	132	0.41	238	0.47	370	0.45	0.28983	No
b2940	yqgC	3562.95	2723.97	6006.97	9571.95	2.52589	2.32403	1.72344	4.3702	No	1	NA	No	NA	Cytoplasmic	216	0.48	NA	NA	NA	NA	0.250083	No
b2941	yqgD	321.01	212.405	727.717	775.785	7.2474	8.48222	3.68631	4.39736	No	1	NA	Yes	NA	Integral Membrane Protein	252	0.43	NA	NA	NA	NA	0.296234	No
b2942	metK	3999.4	4925.42	9451.65	13494.7	2.66484	1.92464	1.34626	1.48215	No	1	NA	Yes	[H] Coenzyme transport and metabolism	Cytoplasmic	1155	0.53	137	0.4	1292	0.52	0.666313	No
b2943	galP	212.833	194.979	456.505	2050.95	8.30741	8.08649	5.56078	2.80439	No	1	NA	No	[E] Amino acid transport and metabolism	Integral Membrane Protein	1395	0.53	627	0.42	2022	0.5	0.464761	No
b2946	rsmE	1346.97	1869.08	3326.82	5443.01	3.54979	2.64402	1.88387	1.72011	Yes	2	1	No	NA	Cytoplasmic	732	0.53	65	0.51	797	0.53	0.402223	No
b2947	gshB	3755.53	5798.86	9669.28	10971.2	2.34724	1.79737	1.58076	1.43634	Yes	2	2	No	[H] Coenzyme transport and metabolism	Cytoplasmic	951	0.53	381	0.53	1332	0.53	0.504981	No
b2948	yqgE	4471.52	4809.29	10885	14434	2.22782	1.75606	1.3495	1.22023	Yes	2	1	No	NA	Cytoplasmic	564	0.51	37	0.41	601	0.5	0.421084	No
b2949	yqgF	669.759	1059.11	2460.42	3888.05	4.64309	2.99161	2.0558	1.74429	Yes	2	2	Yes	[L] Replication, recombination and repair	Cytoplasmic	417	0.53	335	0.54	752	0.53	0.438756	No
b2950	yggR	108.281	150.832	179.822	136.077	13.5759	9.47874	10.0672	13.5895	No	1	NA	No	[N] Cell motility	Cytoplasmic	981	0.55	29	0.34	1010	0.55	0.260009	No
b2951	yggS	757.913	1382.88	2364.9	3103.28	4.6264	2.81419	2.05648	1.94939	Yes	5	1	No	[R] General function prediction only	Cytoplasmic	705	0.51	37	0.32	742	0.5	0.412253	No
b2952	yggT	2907.49	4066.57	7591.12	12482.4	2.62762	1.90498	1.46727	1.40268	Yes	5	2	No	[S] Function unknown	Integral Membrane Protein	567	0.51	157	0.5	724	0.51	0.386094	No
b2953	yggU	712.569	1372.26	2681.64	4106.53	4.65283	2.69121	1.97623	1.77805	Yes	5	3	No	[S] Function unknown	Cytoplasmic	291	0.48	NA	NA	NA	NA	0.410177	No
b2954	rdgB	1327.89	2702.35	5550.74	5612.58	3.30207	2.05424	1.57055	1.6004	Yes	5	4	No	[F] Nucleotide transport and metabolism	Cytoplasmic	594	0.56	NA	NA	NA	NA	0.53565	No
b2955	yggW	1258.38	2758.5	4724.91	4766.82	3.3438	2.09036	1.68641	1.64702	Yes	5	5	No	[H] Coenzyme transport and metabolism	Cytoplasmic	1137	0.53	NA	NA	NA	NA	0.412491	No
b2957	ansB	560.622	694.329	1378.45	921.876	5.8228	5.42755	4.50235	6.37613	No	1	NA	No	[E] Amino acid transport and metabolism	Unknown	1047	0.53	NA	NA	NA	NA	0.558016	Yes
b2958	yggN	1395.7	1713.27	1712.78	2190.3	3.99591	3.6331	3.56368	3.92955	No	1	NA	No	NA	Periplasmic	720	0.52	177	0.5	897	0.52	0.4622	Yes
b2959	yggL	3566.43	4650.25	6568.6	8903.1	3.78526	4.63041	4.39124	4.43798	Yes	2	2	No	NA	Cytoplasmic	327	0.49	66	0.44	393	0.48	0.587769	No
b2960	trmI	3316.48	5795.16	8527.39	11908.2	2.80786	2.1625	1.73005	1.63303	Yes	2	1	No	[R] General function prediction only	Cytoplasmic	720	0.53	230	0.5	950	0.52	0.453716	No
b2961	mutY	741.012	1608.38	3337.06	4117.09	4.5882	3.13569	2.48082	2.17335	Yes	4	1	No	[L] Replication, recombination and repair	Cytoplasmic	1053	0.55	108	0.56	1161	0.55	0.329037	No
b2962	yggX	1980.93	3094.34	5980.17	7707.36	5.54945	5.79201	5.8761	3.46604	Yes	4	2	No	[C] Energy production and conversion	Cytoplasmic	276	0.47	NA	NA	NA	NA	0.480928	No
b2963	mltC	623.707	1491.72	2790.81	4085.89	5.06717	2.68942	2.22711	1.91459	Yes	4	3	No	[M] Cell wall/membrane/envelope biogenesis	Outer membrane Lipoprotein	1080	0.51	31	0.42	1111	0.51	0.398503	No
b2964	nupG	2056.44	1740.05	1776.18	1109.37	3.76397	3.9185	5.20543	5.08682	Yes	4	4	No	NA	Integral Membrane Protein	1257	0.5	330	0.45	1587	0.49	0.507108	No
b2965	speC	1394.77	1927.5	3335.12	5645.9	3.34688	2.43526	2.06337	1.91286	No	1	NA	No	NA	Cytoplasmic	2136	0.52	276	0.5	2412	0.52	0.377464	No
b2966	yqgA	76.3559	116.078	170.002	212.706	20.4274	13.294	12.203	11.5827	No	1	NA	No	[R] General function prediction only	Integral Membrane Protein	708	0.52	NA	NA	NA	NA	0.32411	No
b2968	yghD	209.89	280.213	288.745	353.543	10.6829	7.52625	8.72644	7.8931	Yes	2	1	No	[U] Intracellular trafficking, secretion, and vesicular transport	Membrane Anchored	537	0.53	184	0.51	721	0.53	0.276064	No
b2969	yghE	54.3158	110.381	201.311	178.46	25.1506	13.1017	11.2247	9.93171	Yes	2	2	No	[U] Intracellular trafficking, secretion, and vesicular transport	Unknown	NA	NA	85	0.49	NA	NA	NA	No
b2979	glcD	7848.28	5620.9	4177.5	1941	1.78115	1.66906	2.11086	2.46858	Yes	6	1	No	[C] Energy production and conversion	Cytoplasmic	1500	0.57	NA	NA	NA	NA	0.399202	No
b2980	glcC	3431.8	2720.26	2268.61	1404.54	2.51982	2.28674	2.40861	3.053	No	1	NA	No	[K] Transcription	Cytoplasmic	765	0.55	67	0.49	832	0.55	0.339782	No
b2981	yghO	69.2643	106.747	146.519	168.551	24.8945	14.8662	13.8314	12.3541	No	1	NA	No	NA	Cytoplasmic	1173	0.5	NA	NA	NA	NA	0.358547	No
b2988	gss	2428.93	3686.86	8713.26	12711.3	2.65479	2.0016	1.70937	2.07211	No	1	NA	No	[E] Amino acid transport and metabolism	Membrane Anchored	1860	0.52	88	0.44	1948	0.52	0.491295	No
b2989	yghU	7921.05	6691.51	8567.41	6107.53	3.30179	3.82694	3.33881	2.77657	No	1	NA	No	NA	Membrane Anchored	867	0.53	27	0.48	894	0.53	0.446797	No
b2990	hybG	319.936	392.715	765.591	487.785	7.14612	5.665	4.59437	5.22411	Yes	8	8	No	[O] Posttranslational modification, protein turnover, chaperones	Cytoplasmic	249	0.52	NA	NA	NA	NA	0.458924	No
b2991	hybF	283.523	518.088	1300.52	788.549	7.30823	4.94704	3.47708	3.80378	Yes	8	7	No	[R] General function prediction only	Cytoplasmic	342	0.55	199	0.58	541	0.56	0.37475	No
b2992	hybE	1105.8	1636.54	4730.56	3250.23	3.87283	3.37593	2.48351	2.41273	Yes	8	6	No	NA	Cytoplasmic	489	0.54	NA	NA	NA	NA	0.377166	No
b2993	hybD	1143.96	1653.24	4804.98	2771.9	3.68684	3.30993	2.60843	2.62181	Yes	8	5	No	[C] Energy production and conversion	Cytoplasmic	495	0.55	NA	NA	NA	NA	0.354232	No
b2994	hybC	1808.25	2907.11	9352.31	4821.24	3.06127	2.89674	2.51867	2.72897	Yes	8	4	No	[C] Energy production and conversion	Cytoplasmic	1704	0.53	14	0.64	1718	0.53	0.587055	No
b2995	hybB	2085.11	3136.97	10999.1	6715.25	2.75362	2.34772	1.83265	1.76974	Yes	8	3	No	NA	Integral Membrane Protein	1179	0.54	NA	NA	NA	NA	0.449752	No
b2996	hybA	3170.68	4525.15	13344.7	7452.84	2.52418	2.12615	1.70605	1.65208	Yes	8	2	No	[C] Energy production and conversion	Periplasmic	987	0.55	NA	NA	NA	NA	0.498411	No
b2997	hybO	1928.94	3070.97	7663.35	3634.52	3.04133	2.34121	1.75994	1.99893	Yes	8	1	No	[C] Energy production and conversion	Membrane Anchored	1119	0.54	355	0.43	1474	0.52	0.512354	Yes
b3002	yqhA	825.653	1000.85	1610.87	2152.05	4.43527	3.50995	2.97185	2.96346	No	1	NA	No	[S] Function unknown	Integral Membrane Protein	495	0.47	25	0.4	520	0.47	0.382208	No
b3005	exbD	728.025	1547.67	2425.74	4083.02	4.77888	2.70187	2.0885	1.71623	Yes	2	2	No	[U] Intracellular trafficking, secretion, and vesicular transport	Membrane Anchored	426	0.5	687	0.54	1113	0.52	0.43904	No
b3006	exbB	3111.06	3799.71	7001.82	12644.8	2.648	1.92782	1.43181	1.18994	Yes	2	1	No	[U] Intracellular trafficking, secretion, and vesicular transport	Integral Membrane Protein	735	0.53	32	0.44	767	0.53	0.464718	No
b3008	metC	5591.1	6159.65	7653.4	9969.28	2.84502	3.26901	2.88042	1.75978	No	1	NA	No	[E] Amino acid transport and metabolism	Unknown	1188	0.51	28	0.46	1216	0.51	0.373791	No
b3009	yghB	676.098	745.073	1316.76	2167.42	4.64969	3.57269	2.93375	2.36794	No	1	NA	No	[S] Function unknown	Integral Membrane Protein	660	0.51	NA	NA	NA	NA	0.358069	No
b3010	yqhC	267.93	390.147	600.594	887.935	8.27095	5.54011	4.63066	3.73512	No	1	NA	No	[K] Transcription	Unknown	957	0.5	NA	NA	NA	NA	0.334742	No
b3011	yqhD	2874.92	2875.66	4531.27	6226.22	5.8863	5.69688	5.17052	3.28425	Yes	2	1	No	[C] Energy production and conversion	Cytoplasmic	1164	0.55	52	0.52	1216	0.55	0.546005	No
b3014	yqhH	160.3	231.193	509.552	598.039	12.2686	7.044	5.24586	5.23137	No	1	NA	No	[M] Cell wall/membrane/envelope biogenesis	Outer membrane Lipoprotein	258	0.48	NA	NA	NA	NA	0.33883	No
b3017	ftsP	1958.67	2501.22	5073.23	5549.08	2.90357	2.30145	1.73647	1.64153	No	1	NA	No	[Q] Secondary metabolites biosynthesis, transport and catabolism	Periplasmic	1413	0.56	248	0.48	1661	0.55	0.369836	No
b3018	plsC	581.977	1095.41	1623.91	2150.74	4.92149	3.18903	2.63338	2.26526	No	1	NA	Yes	[I] Lipid transport and metabolism	Membrane Anchored	738	0.49	224	0.49	962	0.49	0.403677	No
b3019	parC	1219.99	2381.48	4084.27	4834.47	3.51306	2.19147	1.81345	1.71924	No	1	NA	No	[L] Replication, recombination and repair	Cytoplasmic	2259	0.55	NA	NA	NA	NA	0.489861	No
b3020	ygiS	2624.88	4017.74	5370.56	2994.99	2.49699	1.86857	1.6987	2.06693	No	1	NA	No	[E] Amino acid transport and metabolism	Periplasmic	1608	0.52	NA	NA	NA	NA	0.368926	Yes
b3026	qseC	138.347	227.973	246.467	198.046	14.1156	7.82406	10.139	11.0698	Yes	2	2	No	[T] Signal transduction mechanisms	Integral Membrane Protein	1350	0.53	342	0.53	1692	0.53	0.300135	No
b3028	mdaB	1157.85	2037.84	2164.24	2871.59	3.74422	2.50344	2.43932	2.29573	No	1	NA	No	[R] General function prediction only	Cytoplasmic	582	0.51	NA	NA	NA	NA	0.525649	No
b3029	ygiN	1614.38	2451.22	3191.03	2935.11	3.39133	2.80133	2.65709	2.56334	No	1	NA	No	[S] Function unknown	Cytoplasmic	315	0.5	62	0.4	377	0.49	0.550602	No
b3030	parE	1599.76	2594.88	4624.41	5530.21	3.10212	2.21403	1.83475	1.62035	Yes	5	5	Yes	[L] Replication, recombination and repair	Cytoplasmic	1893	0.54	249	0.51	2142	0.53	0.492726	No
b3031	yqiA	1001.12	1535.72	2971.24	3411.23	3.94084	2.67598	2.28724	1.78949	Yes	5	4	No	[R] General function prediction only	Cytoplasmic	582	0.54	337	0.57	919	0.55	0.402136	No
b3032	cpdA	2501.27	2576.09	4471.9	4180.14	2.64265	2.21319	1.84389	1.71544	Yes	5	3	No	[R] General function prediction only	Cytoplasmic	828	0.57	88	0.48	916	0.56	0.418321	No
b3033	yqiB	987.351	1770.54	2497.48	3935.74	3.73824	2.53675	2.3369	1.85066	Yes	5	2	No	[S] Function unknown	Cytoplasmic	423	0.48	430	0.53	853	0.51	0.316977	No
b3034	nudF	1366.62	2321.08	2821.8	4961.56	3.69939	2.84262	2.80543	1.98228	Yes	5	1	No	[L] Replication, recombination and repair	Cytoplasmic	630	0.51	580	0.47	1210	0.49	0.317655	No
b3035	tolC	6231.32	7274.73	13020.1	17655.7	2.26375	1.76548	1.45564	1.43897	Yes	4	NA	No	[M] Cell wall/membrane/envelope biogenesis	Periplasmic	1482	0.51	41	0.44	1523	0.51	0.46909	Yes
b3037	ygiB	7277.02	7715.71	11963.2	13819	1.97582	1.56474	1.29427	1.22561	Yes	4	NA	No	NA	Outer membrane Lipoprotein	576	0.57	123	0.51	699	0.56	0.55074	No
b3038	ygiC	2223.71	4024.32	6213.52	5224.89	2.72126	1.82695	1.52268	1.60116	Yes	4	NA	No	[E] Amino acid transport and metabolism	Cytoplasmic	1161	0.5	524	0.58	1685	0.53	0.470191	No
b3039	ygiD	392.586	410.606	474.392	486.366	6.77153	5.75878	5.82335	6.29616	No	1	NA	No	[S] Function unknown	Cytoplasmic	816	0.54	357	0.48	1173	0.52	0.32203	No
b3040	zupT	1952.36	2490.82	2955.89	3029.96	3.01588	2.50597	2.28331	2.25198	No	1	NA	No	[P] Inorganic ion transport and metabolism	Integral Membrane Protein	774	0.53	126	0.4	900	0.51	0.256726	No
b3041	ribB	2287.24	3088.87	3397.43	3309.62	2.8661	2.33257	2.17028	2.10703	Yes	2	NA	Yes	[H] Coenzyme transport and metabolism	Cytoplasmic	654	0.52	121	0.47	775	0.51	0.532855	No
b3042	yqiC	456.572	691.499	724.502	1799.65	5.98544	3.96841	4.66492	2.94562	No	1	NA	No	NA	Cytoplasmic	291	0.49	NA	NA	NA	NA	0.35121	No
b3051	yqiK	65.2433	98.7409	125.594	143.59	24.2939	15.8354	17.564	17.5862	Yes	2	2	No	[S] Function unknown	Membrane Anchored	1662	0.5	NA	NA	NA	NA	0.414151	No
b3052	rfaE	1458.53	2413.11	4060.22	4631.15	3.18219	2.54961	2.46065	2.02245	No	1	NA	No	[M] Cell wall/membrane/envelope biogenesis	Cytoplasmic	1434	0.56	NA	NA	NA	NA	0.452529	No
b3053	glnE	3845.43	5668.42	8061.5	9624.61	2.13796	1.81328	1.90942	1.32151	Yes	2	2	No	[O] Posttranslational modification, protein turnover, chaperones	Cytoplasmic	2841	0.56	53	0.45	2894	0.56	0.381143	No
b3054	ygiF	1491.27	3123.34	4595.06	5383.31	3.28614	2.03852	1.63861	1.5972	Yes	2	1	No	[S] Function unknown	Cytoplasmic	1302	0.55	403	0.49	1705	0.54	0.440774	No
b3055	ygiM	5049.3	2842.52	2803.01	3546.86	3.52679	3.61722	2.87366	2.14945	Yes	2	1	No	[T] Signal transduction mechanisms	Unknown	621	0.53	165	0.48	786	0.52	0.444546	Yes
[truncated: 955 more rows]
